# Supplementary material for: Comparative genomic analysis of paired clinical isolates from a patient with recurrent melioidosis reveals a low within-host mutation rate
Source: J Med Microbiol. 2025 Apr 15;74(4):002003. doi: 10.1099/jmm.0.002003 (PMC12282283; doi:10.1099/jmm.0.002003)
Supplement: Supplementary Material 1. [file jmm-74-02003-s001.xlsx]

## Sheet: BED file with coverages
chromosome	start	end	coverage
contig00001	1	501	16.388
contig00001	501	1001	82.03
contig00001	1001	1501	114.472
contig00001	1501	2001	78.804
contig00001	2001	2501	46.302
contig00001	2501	3001	92.456
contig00001	3001	3501	76.64
contig00001	3501	4001	72.436
contig00001	4001	4501	86.126
contig00001	4501	5001	91.358
contig00001	5001	5501	106.968
contig00001	5501	6001	98.062
contig00001	6001	6501	98.86
contig00001	6501	7001	92.078
contig00001	7001	7501	90.42
contig00001	7501	8001	91.772
contig00001	8001	8501	77.06
contig00001	8501	9001	58.634
contig00001	9001	9501	65.476
contig00001	9501	10001	110.264
contig00001	10001	10501	117.488
contig00001	10501	11001	101.42
contig00001	11001	11501	83.73
contig00001	11501	12001	81.672
contig00001	12001	12501	91.786
contig00001	12501	13001	109.228
contig00001	13001	13501	99.248
contig00001	13501	14001	101.934
contig00001	14001	14501	97.19
contig00001	14501	15001	105.674
contig00001	15001	15501	107.198
contig00001	15501	16001	93.322
contig00001	16001	16501	96.688
contig00001	16501	17001	100.798
contig00001	17001	17501	120.076
contig00001	17501	18001	103.97
contig00001	18001	18501	67.768
contig00001	18501	19001	78.992
contig00001	19001	19501	46.366
contig00001	19501	20001	92.902
contig00001	20001	20501	93.48
contig00001	20501	21001	111.602
contig00001	21001	21501	119.266
contig00001	21501	22001	110.504
contig00001	22001	22501	119.434
contig00001	22501	23001	46.59
contig00001	23001	23501	34.516
contig00001	23501	24001	106.61
contig00001	24001	24501	100.876
contig00001	24501	25001	91.886
contig00001	25001	25501	114.752
contig00001	25501	26001	97.266
contig00001	26001	26501	86.4
contig00001	26501	27001	78.868
contig00001	27001	27501	107.652
contig00001	27501	28001	111.052
contig00001	28001	28501	105.04
contig00001	28501	29001	95.98
contig00001	29001	29501	121.59
contig00001	29501	30001	128.224
contig00001	30001	30501	108.458
contig00001	30501	31001	109.538
contig00001	31001	31501	58.834
contig00001	31501	32001	95.654
contig00001	32001	32501	91.482
contig00001	32501	33001	78.298
contig00001	33001	33501	17.802
contig00001	33501	34001	8.772
contig00001	34001	34501	33.122
contig00001	34501	35001	89.118
contig00001	35001	35501	130.782
contig00001	35501	36001	134.854
contig00001	36001	36501	79.78
contig00001	36501	37001	115.098
contig00001	37001	37501	98.832
contig00001	37501	38001	78.052
contig00001	38001	38501	82.152
contig00001	38501	39001	116.486
contig00001	39001	39501	122.226
contig00001	39501	40001	109.754
contig00001	40001	40501	119.758
contig00001	40501	41001	107.766
contig00001	41001	41501	121.632
contig00001	41501	42001	94.798
contig00001	42001	42501	39.662
contig00001	42501	43001	102.188
contig00001	43001	43501	94.12
contig00001	43501	44001	113.18
contig00001	44001	44501	108.098
contig00001	44501	45001	101.88
contig00001	45001	45501	99.8
contig00001	45501	46001	98.728
contig00001	46001	46501	111.43
contig00001	46501	47001	112.998
contig00001	47001	47501	101.786
contig00001	47501	48001	116.834
contig00001	48001	48501	103.828
contig00001	48501	49001	104.986
contig00001	49001	49501	120.338
contig00001	49501	50001	102.266
contig00001	50001	50501	98.968
contig00001	50501	51001	104.728
contig00001	51001	51501	88.428
contig00001	51501	52001	82.272
contig00001	52001	52501	86.088
contig00001	52501	53001	89.692
contig00001	53001	53501	24.23
contig00001	53501	54001	34.12
contig00001	54001	54501	80.03
contig00001	54501	55001	90.986
contig00001	55001	55501	59.38
contig00001	55501	56001	38.544
contig00001	56001	56501	29.714
contig00001	56501	57001	56.696
contig00001	57001	57501	55.194
contig00001	57501	58001	109.444
contig00001	58001	58501	112.918
contig00001	58501	59001	58.25
contig00001	59001	59501	102.752
contig00001	59501	60001	87.26
contig00001	60001	60501	23.25
contig00001	60501	61001	5.55
contig00001	61001	61501	59.472
contig00001	61501	62001	80.968
contig00001	62001	62501	96.402
contig00001	62501	63001	106.298
contig00001	63001	63501	61.33
contig00001	63501	64001	54.566
contig00001	64001	64501	89.146
contig00001	64501	65001	100.726
contig00001	65001	65501	100.846
contig00001	65501	66001	78.382
contig00001	66001	66501	33.672
contig00001	66501	67001	85.554
contig00001	67001	67501	39.88
contig00001	67501	68001	19.748
contig00001	68001	68501	10.332
contig00001	68501	69001	16.528
contig00001	69001	69501	48.892
contig00001	69501	70001	100.734
contig00001	70001	70501	64.526
contig00001	70501	71001	21.636
contig00001	71001	71501	49.43
contig00001	71501	72001	83.462
contig00001	72001	72501	126.304
contig00001	72501	73001	80.294
contig00001	73001	73501	86.94
contig00001	73501	74001	106.534
contig00001	74001	74501	96.96
contig00001	74501	75001	74.836
contig00001	75001	75501	93.298
contig00001	75501	76001	32.172
contig00001	76001	76501	77.314
contig00001	76501	77001	46.566
contig00001	77001	77501	44.702
contig00001	77501	78001	123.908
contig00001	78001	78501	78.158
contig00001	78501	79001	112.994
contig00001	79001	79501	114.67
contig00001	79501	80001	71.72
contig00001	80001	80501	19.868
contig00001	80501	81001	47.454
contig00001	81001	81501	82.826
contig00001	81501	82001	93.568
contig00001	82001	82501	32.784
contig00001	82501	83001	62.208
contig00001	83001	83501	48.354
contig00001	83501	84001	117.924
contig00001	84001	84501	89.28
contig00001	84501	85001	92.226
contig00001	85001	85501	105.694
contig00001	85501	86001	72.066
contig00001	86001	86501	87.186
contig00001	86501	87001	87.596
contig00001	87001	87501	99
contig00001	87501	88001	106.75
contig00001	88001	88501	77.788
contig00001	88501	89001	47.174
contig00001	89001	89501	84.522
contig00001	89501	90001	119.82
contig00001	90001	90501	57.728
contig00001	90501	91001	92.26
contig00001	91001	91501	71.172
contig00001	91501	92001	77.12
contig00001	92001	92501	103.044
contig00001	92501	93001	26.114
contig00001	93001	93501	51.046
contig00001	93501	94001	103.328
contig00001	94001	94501	108.66
contig00001	94501	95001	58.204
contig00001	95001	95501	70.156
contig00001	95501	96001	107.014
contig00001	96001	96501	116.428
contig00001	96501	97001	110.14
contig00001	97001	97501	110.14
contig00001	97501	98001	123.128
contig00001	98001	98501	83.298
contig00001	98501	99001	92.954
contig00001	99001	99501	115.408
contig00001	99501	100001	95.788
contig00001	100001	100501	91.552
contig00001	100501	101001	108.398
contig00001	101001	101501	109.546
contig00001	101501	102001	117.832
contig00001	102001	102501	94.19
contig00001	102501	103001	122.77
contig00001	103001	103501	101.896
contig00001	103501	104001	56.846
contig00001	104001	104501	84.408
contig00001	104501	105001	95.342
contig00001	105001	105501	64.784
contig00001	105501	106001	72.122
contig00001	106001	106501	104.754
contig00001	106501	107001	116.576
contig00001	107001	107501	84.074
contig00001	107501	108001	91.476
contig00001	108001	108501	116.842
contig00001	108501	109001	88.098
contig00001	109001	109501	82.626
contig00001	109501	110001	16.242
contig00001	110001	110501	83.206
contig00001	110501	111001	105.796
contig00001	111001	111501	84.94
contig00001	111501	112001	41.444
contig00001	112001	112501	89.436
contig00001	112501	113001	108.57
contig00001	113001	113501	104.144
contig00001	113501	114001	90.878
contig00001	114001	114501	39.424
contig00001	114501	115001	37.708
contig00001	115001	115501	89.32
contig00001	115501	116001	100.642
contig00001	116001	116501	88.338
contig00001	116501	117001	34.876
contig00001	117001	117501	67.414
contig00001	117501	118001	97.818
contig00001	118001	118501	106.594
contig00001	118501	119001	104.534
contig00001	119001	119501	102.248
contig00001	119501	120001	118.96
contig00001	120001	120501	131.876
contig00001	120501	121001	91.678
contig00001	121001	121501	114.062
contig00001	121501	122001	111.4
contig00001	122001	122501	104.262
contig00001	122501	123001	46.058
contig00001	123001	123501	59.87
contig00001	123501	124001	108.696
contig00001	124001	124501	122.054
contig00001	124501	125001	105.67
contig00001	125001	125501	61.402
contig00001	125501	126001	86.284
contig00001	126001	126501	101.852
contig00001	126501	127001	92.724
contig00001	127001	127501	16.916
contig00001	127501	127516	0
contig00002	1	501	75.37
contig00002	501	1001	106.272
contig00002	1001	1501	30.74
contig00002	1501	2001	107.254
contig00002	2001	2501	75.424
contig00002	2501	3001	37.452
contig00002	3001	3501	94.72
contig00002	3501	4001	105.608
contig00002	4001	4501	109.67
contig00002	4501	5001	124.166
contig00002	5001	5501	51.7
contig00002	5501	6001	67.24
contig00002	6001	6501	112.838
contig00002	6501	7001	112.424
contig00002	7001	7501	63.638
contig00002	7501	8001	52.902
contig00002	8001	8501	51.998
contig00002	8501	9001	72.002
contig00002	9001	9501	10.556
contig00002	9501	10001	70.668
contig00002	10001	10501	109.744
contig00002	10501	11001	112.236
contig00002	11001	11501	103.334
contig00002	11501	12001	91.248
contig00002	12001	12501	96.446
contig00002	12501	13001	80.508
contig00002	13001	13501	87.276
contig00002	13501	14001	103.27
contig00002	14001	14501	88.834
contig00002	14501	15001	26.052
contig00002	15001	15501	15.202
contig00002	15501	16001	95.882
contig00002	16001	16501	73.034
contig00002	16501	17001	84.46
contig00002	17001	17501	113.778
contig00002	17501	18001	101.314
contig00002	18001	18501	105.788
contig00002	18501	19001	108.684
contig00002	19001	19501	82.944
contig00002	19501	20001	60.36
contig00002	20001	20501	4.02
contig00002	20501	21001	59.208
contig00002	21001	21501	81.164
contig00002	21501	22001	41.384
contig00002	22001	22501	67.414
contig00002	22501	23001	45.662
contig00002	23001	23501	56.216
contig00002	23501	24001	67.232
contig00002	24001	24501	97.766
contig00002	24501	25001	84.854
contig00002	25001	25501	95.852
contig00002	25501	26001	52.37
contig00002	26001	26501	77.734
contig00002	26501	27001	79.2
contig00002	27001	27501	100.55
contig00002	27501	28001	89.268
contig00002	28001	28501	91.112
contig00002	28501	29001	61.052
contig00002	29001	29501	31.694
contig00002	29501	30001	32.28
contig00002	30001	30501	53.97
contig00002	30501	31001	41.87
contig00002	31001	31501	69.906
contig00002	31501	32001	65.072
contig00002	32001	32501	78.25
contig00002	32501	33001	49.972
contig00002	33001	33501	125.234
contig00002	33501	34001	126.436
contig00002	34001	34501	103.28
contig00002	34501	35001	99.314
contig00002	35001	35501	80.354
contig00002	35501	36001	16.226
contig00002	36001	36501	56.664
contig00002	36501	37001	97.814
contig00002	37001	37501	100.054
contig00002	37501	38001	85.412
contig00002	38001	38501	87.242
contig00002	38501	39001	92.322
contig00002	39001	39501	64.276
contig00002	39501	40001	48.706
contig00002	40001	40501	89.338
contig00002	40501	41001	96.1
contig00002	41001	41501	94.272
contig00002	41501	42001	53.818
contig00002	42001	42501	97.696
contig00002	42501	43001	105.938
contig00002	43001	43501	50.518
contig00002	43501	44001	102.708
contig00002	44001	44501	96.094
contig00002	44501	45001	107.9
contig00002	45001	45501	115.082
contig00002	45501	46001	82.912
contig00002	46001	46501	30.822
contig00002	46501	47001	16.454
contig00002	47001	47501	66.184
contig00002	47501	48001	79.366
contig00002	48001	48501	109.314
contig00002	48501	49001	94.586
contig00002	49001	49501	22.662
contig00002	49501	50001	66.468
contig00002	50001	50501	55.832
contig00002	50501	51001	86.632
contig00002	51001	51501	122.868
contig00002	51501	52001	137.76
contig00002	52001	52501	65.956
contig00002	52501	53001	85.66
contig00002	53001	53501	125.374
contig00002	53501	54001	106.276
contig00002	54001	54501	102.834
contig00002	54501	55001	100.554
contig00002	55001	55501	89.44
contig00002	55501	56001	72.656
contig00002	56001	56501	37.89
contig00002	56501	57001	77.86
contig00002	57001	57501	53.454
contig00002	57501	58001	75.1
contig00002	58001	58501	96.634
contig00002	58501	59001	114.98
contig00002	59001	59501	112.532
contig00002	59501	60001	51.116
contig00002	60001	60501	94.826
contig00002	60501	61001	91.3
contig00002	61001	61501	109.178
contig00002	61501	62001	122.776
contig00002	62001	62501	110.612
contig00002	62501	63001	77.838
contig00002	63001	63501	86.88
contig00002	63501	64001	111.15
contig00002	64001	64501	41.41
contig00002	64501	65001	107.748
contig00002	65001	65501	114.47
contig00002	65501	66001	119.274
contig00002	66001	66501	84.71
contig00002	66501	67001	84.38
contig00002	67001	67501	106.762
contig00002	67501	68001	70.618
contig00002	68001	68501	135.57
contig00002	68501	69001	119.046
contig00002	69001	69501	100.682
contig00002	69501	70001	117.89
contig00002	70001	70501	108.67
contig00002	70501	71001	106.952
contig00002	71001	71501	116.884
contig00002	71501	72001	108.74
contig00002	72001	72501	117.34
contig00002	72501	73001	122.764
contig00002	73001	73501	111.454
contig00002	73501	74001	105.176
contig00002	74001	74501	108.398
contig00002	74501	75001	99.26
contig00002	75001	75501	102.166
contig00002	75501	76001	113.2
contig00002	76001	76501	113.76
contig00002	76501	77001	110.908
contig00002	77001	77501	109.092
contig00002	77501	78001	113.178
contig00002	78001	78501	111.368
contig00002	78501	79001	113.3
contig00002	79001	79501	124.21
contig00002	79501	80001	120.872
contig00002	80001	80501	115.356
contig00002	80501	81001	129.718
contig00002	81001	81501	119.342
contig00002	81501	82001	124.234
contig00002	82001	82501	110.156
contig00002	82501	83001	107.48
contig00002	83001	83501	111.764
contig00002	83501	84001	132.35
contig00002	84001	84501	124.328
contig00002	84501	85001	105.294
contig00002	85001	85501	90.558
contig00002	85501	86001	106.334
contig00002	86001	86501	83.144
contig00002	86501	87001	39.398
contig00002	87001	87501	74.286
contig00002	87501	88001	35.804
contig00002	88001	88501	54.364
contig00002	88501	89001	51.972
contig00002	89001	89501	74.526
contig00002	89501	90001	56.44
contig00002	90001	90501	113.718
contig00002	90501	91001	111.206
contig00002	91001	91501	127.81
contig00002	91501	92001	92.932
contig00002	92001	92501	81.146
contig00002	92501	93001	114.316
contig00002	93001	93501	79.902
contig00002	93501	94001	104.458
contig00002	94001	94501	67.676
contig00002	94501	95001	64.082
contig00002	95001	95501	117.82
contig00002	95501	96001	124.514
contig00002	96001	96501	125.126
contig00002	96501	97001	106.664
contig00002	97001	97501	105.046
contig00002	97501	98001	19.224
contig00002	98001	98501	42.546
contig00002	98501	99001	16.978
contig00002	99001	99501	86.332
contig00002	99501	100001	109.706
contig00002	100001	100501	110.378
contig00002	100501	101001	61.356
contig00002	101001	101501	94.958
contig00002	101501	102001	76.386
contig00002	102001	102501	84.944
contig00002	102501	103001	106.97
contig00002	103001	103501	118.696
contig00002	103501	104001	118.974
contig00002	104001	104501	86.888
contig00002	104501	105001	104.046
contig00002	105001	105501	69.66
contig00002	105501	106001	73.346
contig00002	106001	106501	71.236
contig00002	106501	107001	103.876
contig00002	107001	107501	101.62
contig00002	107501	108001	75.794
contig00002	108001	108501	109.982
contig00002	108501	109001	75.636
contig00002	109001	109501	10.062
contig00002	109501	110001	19.878
contig00002	110001	110501	76.55
contig00002	110501	111001	94.71
contig00002	111001	111501	109.784
contig00002	111501	112001	68.572
contig00002	112001	112501	11.168
contig00002	112501	113001	94.296
contig00002	113001	113501	83.42
contig00002	113501	114001	95.152
contig00002	114001	114501	89.554
contig00002	114501	115001	100.386
contig00002	115001	115501	110.194
contig00002	115501	116001	128.318
contig00002	116001	116501	109.148
contig00002	116501	117001	100.276
contig00002	117001	117501	98.55
contig00002	117501	118001	108.902
contig00002	118001	118501	111.636
contig00002	118501	119001	73.75
contig00002	119001	119501	123.328
contig00002	119501	120001	134.91
contig00002	120001	120501	97.588
contig00002	120501	121001	119.776
contig00002	121001	121501	109.048
contig00002	121501	122001	112.186
contig00002	122001	122501	96.892
contig00002	122501	123001	102.354
contig00002	123001	123501	112.818
contig00002	123501	124001	104.55
contig00002	124001	124501	127.178
contig00002	124501	125001	129.816
contig00002	125001	125308	95.1811
contig00003	1	501	85.938
contig00003	501	1001	107.582
contig00003	1001	1501	131.356
contig00003	1501	2001	115.888
contig00003	2001	2501	109.656
contig00003	2501	3001	121.212
contig00003	3001	3501	106.044
contig00003	3501	4001	119.49
contig00003	4001	4501	131.528
contig00003	4501	5001	122.664
contig00003	5001	5501	109.352
contig00003	5501	6001	125.46
contig00003	6001	6501	128.028
contig00003	6501	7001	134.538
contig00003	7001	7501	121.086
contig00003	7501	8001	116.544
contig00003	8001	8501	137.342
contig00003	8501	9001	145.692
contig00003	9001	9501	146.456
contig00003	9501	10001	126.33
contig00003	10001	10501	132.372
contig00003	10501	11001	126.776
contig00003	11001	11501	102.908
contig00003	11501	12001	124.016
contig00003	12001	12501	126
contig00003	12501	13001	147.288
contig00003	13001	13501	106.908
contig00003	13501	14001	60.37
contig00003	14001	14501	1.022
contig00003	14501	15001	0
contig00003	15001	15501	0
contig00003	15501	16001	0
contig00003	16001	16501	0
contig00003	16501	17001	0
contig00003	17001	17501	0
contig00003	17501	18001	0
contig00003	18001	18501	6.646
contig00003	18501	19001	77.496
contig00003	19001	19501	119.412
contig00003	19501	20001	102.202
contig00003	20001	20501	106.058
contig00003	20501	21001	99.596
contig00003	21001	21501	113.06
contig00003	21501	22001	115.666
contig00003	22001	22501	123.422
contig00003	22501	23001	107.26
contig00003	23001	23501	119.148
contig00003	23501	24001	120.412
contig00003	24001	24501	112.394
contig00003	24501	25001	100.304
contig00003	25001	25501	120.956
contig00003	25501	26001	113.126
contig00003	26001	26501	120.67
contig00003	26501	27001	99.772
contig00003	27001	27501	105.46
contig00003	27501	28001	98.316
contig00003	28001	28501	104.582
contig00003	28501	29001	106.278
contig00003	29001	29501	72.4
contig00003	29501	30001	26.332
contig00003	30001	30501	27.722
contig00003	30501	31001	52.852
contig00003	31001	31501	91.308
contig00003	31501	32001	93.828
contig00003	32001	32501	98.064
contig00003	32501	33001	67.032
contig00003	33001	33501	76.286
contig00003	33501	34001	47.566
contig00003	34001	34501	95.306
contig00003	34501	35001	63.632
contig00003	35001	35501	61.05
contig00003	35501	36001	74.02
contig00003	36001	36501	77.126
contig00003	36501	37001	32.31
contig00003	37001	37501	95.474
contig00003	37501	38001	107.77
contig00003	38001	38501	114.044
contig00003	38501	39001	77.844
contig00003	39001	39501	65.402
contig00003	39501	40001	88.492
contig00003	40001	40501	49.844
contig00003	40501	41001	79.338
contig00003	41001	41501	36.63
contig00003	41501	42001	92.952
contig00003	42001	42501	89.196
contig00003	42501	43001	75.15
contig00003	43001	43501	110.87
contig00003	43501	44001	122.836
contig00003	44001	44501	113.498
contig00003	44501	45001	106.68
contig00003	45001	45501	38.292
contig00003	45501	46001	0.102
contig00003	46001	46501	0
contig00003	46501	47001	0
contig00003	47001	47501	0
contig00003	47501	48001	0
contig00003	48001	48501	0
contig00003	48501	49001	0
contig00003	49001	49501	0
contig00003	49501	50001	13
contig00003	50001	50501	94.228
contig00003	50501	51001	102.894
contig00003	51001	51501	106.032
contig00003	51501	52001	92.904
contig00003	52001	52501	111.09
contig00003	52501	53001	95.258
contig00003	53001	53501	116.03
contig00003	53501	54001	135.894
contig00003	54001	54501	120.384
contig00003	54501	55001	113.524
contig00003	55001	55501	99.834
contig00003	55501	56001	119.34
contig00003	56001	56501	113.358
contig00003	56501	57001	119.598
contig00003	57001	57501	106.336
contig00003	57501	58001	118.466
contig00003	58001	58501	92.962
contig00003	58501	59001	90.128
contig00003	59001	59501	97.458
contig00003	59501	60001	81.26
contig00003	60001	60501	105.36
contig00003	60501	61001	110.542
contig00003	61001	61501	85.906
contig00003	61501	62001	110.704
contig00003	62001	62501	109.036
contig00003	62501	63001	62.036
contig00003	63001	63501	22.592
contig00003	63501	64001	45.816
contig00003	64001	64501	88.152
contig00003	64501	65001	88.058
contig00003	65001	65501	99.768
contig00003	65501	66001	66.302
contig00003	66001	66501	109.674
contig00003	66501	67001	129.7
contig00003	67001	67501	110.646
contig00003	67501	68001	100.74
contig00003	68001	68501	99.406
contig00003	68501	69001	96.66
contig00003	69001	69501	97.758
contig00003	69501	70001	112.582
contig00003	70001	70501	59.412
contig00003	70501	71001	52.488
contig00003	71001	71501	103.526
contig00003	71501	72001	36.832
contig00003	72001	72501	78.614
contig00003	72501	73001	134.548
contig00003	73001	73501	66.326
contig00003	73501	74001	92.672
contig00003	74001	74501	71.492
contig00003	74501	75001	30.096
contig00003	75001	75501	101.666
contig00003	75501	76001	73.212
contig00003	76001	76501	26.498
contig00003	76501	77001	30.658
contig00003	77001	77501	28.186
contig00003	77501	78001	64.814
contig00003	78001	78501	54.862
contig00003	78501	79001	17.934
contig00003	79001	79501	76.152
contig00003	79501	80001	67.18
contig00003	80001	80501	80.154
contig00003	80501	81001	93.866
contig00003	81001	81501	126.15
contig00003	81501	82001	113.44
contig00003	82001	82501	96.988
contig00003	82501	83001	40.084
contig00003	83001	83501	12.816
contig00003	83501	84001	101.108
contig00003	84001	84501	104.256
contig00003	84501	85001	111.236
contig00003	85001	85501	63.084
contig00003	85501	86001	35.888
contig00003	86001	86501	34.414
contig00003	86501	87001	32.654
contig00003	87001	87501	86.144
contig00003	87501	88001	79.07
contig00003	88001	88501	112.106
contig00003	88501	89001	110.052
contig00003	89001	89501	112.488
contig00003	89501	90001	106.39
contig00003	90001	90501	117.644
contig00003	90501	91001	69.814
contig00003	91001	91501	36.458
contig00003	91501	92001	109.34
contig00003	92001	92501	113.892
contig00003	92501	93001	98.166
contig00003	93001	93501	76.804
contig00003	93501	94001	97.388
contig00003	94001	94501	95.05
contig00003	94501	95001	70.694
contig00003	95001	95501	70.874
contig00003	95501	96001	74.71
contig00003	96001	96501	109.428
contig00003	96501	97001	95.154
contig00003	97001	97501	33.35
contig00003	97501	98001	35.9
contig00003	98001	98501	55.816
contig00003	98501	99001	96.716
contig00003	99001	99501	104.106
contig00003	99501	99934	41.512
contig00004	1	501	4.93
contig00004	501	1001	37.994
contig00004	1001	1501	52.756
contig00004	1501	2001	43.648
contig00004	2001	2501	52.042
contig00004	2501	3001	122.87
contig00004	3001	3501	76.056
contig00004	3501	4001	88.058
contig00004	4001	4501	60.83
contig00004	4501	5001	101.83
contig00004	5001	5501	103.296
contig00004	5501	6001	111.922
contig00004	6001	6501	116.428
contig00004	6501	7001	81.646
contig00004	7001	7501	46.176
contig00004	7501	8001	110.612
contig00004	8001	8501	92.91
contig00004	8501	9001	78.846
contig00004	9001	9501	41.39
contig00004	9501	10001	109.904
contig00004	10001	10501	134.388
contig00004	10501	11001	95.172
contig00004	11001	11501	115.27
contig00004	11501	12001	114.764
contig00004	12001	12501	103.804
contig00004	12501	13001	45.042
contig00004	13001	13501	132.138
contig00004	13501	14001	76.82
contig00004	14001	14501	89.12
contig00004	14501	15001	70.086
contig00004	15001	15501	44.024
contig00004	15501	16001	120.168
contig00004	16001	16501	124.138
contig00004	16501	17001	15.738
contig00004	17001	17501	34.166
contig00004	17501	18001	85.462
contig00004	18001	18501	132.498
contig00004	18501	19001	60.348
contig00004	19001	19501	104.826
contig00004	19501	20001	95.018
contig00004	20001	20501	132.612
contig00004	20501	21001	106.48
contig00004	21001	21501	115.792
contig00004	21501	22001	63.908
contig00004	22001	22501	146.928
contig00004	22501	23001	131.75
contig00004	23001	23501	46.262
contig00004	23501	24001	126.988
contig00004	24001	24501	145.232
contig00004	24501	25001	118.474
contig00004	25001	25501	105.716
contig00004	25501	26001	145.062
contig00004	26001	26501	125.354
contig00004	26501	27001	81.7
contig00004	27001	27501	133.132
contig00004	27501	28001	124.422
contig00004	28001	28501	101.802
contig00004	28501	29001	33.704
contig00004	29001	29501	123.232
contig00004	29501	30001	116.256
contig00004	30001	30501	109.23
contig00004	30501	31001	143.176
contig00004	31001	31501	124.878
contig00004	31501	32001	104.406
contig00004	32001	32501	96.942
contig00004	32501	33001	122.36
contig00004	33001	33501	94.942
contig00004	33501	34001	122.046
contig00004	34001	34501	133.782
contig00004	34501	35001	130.478
contig00004	35001	35501	91.732
contig00004	35501	36001	123.932
contig00004	36001	36501	110.148
contig00004	36501	37001	78.482
contig00004	37001	37501	101.194
contig00004	37501	38001	115.372
contig00004	38001	38501	104.004
contig00004	38501	39001	52.174
contig00004	39001	39501	80.89
contig00004	39501	40001	116.268
contig00004	40001	40501	95.076
contig00004	40501	41001	28.076
contig00004	41001	41501	65.762
contig00004	41501	42001	132.236
contig00004	42001	42501	54.922
contig00004	42501	43001	104.138
contig00004	43001	43501	133.634
contig00004	43501	44001	137.668
contig00004	44001	44501	155.352
contig00004	44501	45001	152.782
contig00004	45001	45501	132.594
contig00004	45501	46001	118.334
contig00004	46001	46501	115.778
contig00004	46501	47001	132.624
contig00004	47001	47501	77.77
contig00004	47501	48001	140.126
contig00004	48001	48501	79.526
contig00004	48501	49001	72.896
contig00004	49001	49501	112.284
contig00004	49501	50001	55.702
contig00004	50001	50501	84.608
contig00004	50501	51001	124.846
contig00004	51001	51501	121.48
contig00004	51501	52001	82.456
contig00004	52001	52501	72.424
contig00004	52501	53001	113.07
contig00004	53001	53501	113.442
contig00004	53501	54001	96.526
contig00004	54001	54501	116.04
contig00004	54501	55001	118.536
contig00004	55001	55501	129.794
contig00004	55501	56001	132.404
contig00004	56001	56501	124.762
contig00004	56501	57001	149.604
contig00004	57001	57501	139.184
contig00004	57501	58001	144.592
contig00004	58001	58501	135.244
contig00004	58501	59001	132.074
contig00004	59001	59501	111.162
contig00004	59501	60001	96.656
contig00004	60001	60501	116.632
contig00004	60501	61001	117.12
contig00004	61001	61501	126.686
contig00004	61501	62001	134.968
contig00004	62001	62501	125.994
contig00004	62501	63001	128.38
contig00004	63001	63501	101.718
contig00004	63501	64001	120.506
contig00004	64001	64501	139.282
contig00004	64501	65001	134.962
contig00004	65001	65501	134.738
contig00004	65501	66001	138.858
contig00004	66001	66501	111.89
contig00004	66501	67001	122.292
contig00004	67001	67501	113.856
contig00004	67501	68001	87.622
contig00004	68001	68501	85.864
contig00004	68501	69001	129.624
contig00004	69001	69501	46.268
contig00004	69501	70001	136.168
contig00004	70001	70501	121.06
contig00004	70501	71001	139.694
contig00004	71001	71501	112.006
contig00004	71501	72001	89.52
contig00004	72001	72501	122.73
contig00004	72501	73001	144.308
contig00004	73001	73501	110.224
contig00004	73501	74001	36.19
contig00004	74001	74501	47.536
contig00004	74501	75001	40.76
contig00004	75001	75501	105.556
contig00004	75501	76001	94.886
contig00004	76001	76501	30.846
contig00004	76501	77001	46.92
contig00004	77001	77501	17.104
contig00004	77501	78001	89.536
contig00004	78001	78501	128.31
contig00004	78501	79001	69.36
contig00004	79001	79501	75.498
contig00004	79501	80001	61.554
contig00004	80001	80501	22.51
contig00004	80501	81001	54.26
contig00004	81001	81501	123.006
contig00004	81501	82001	99.11
contig00004	82001	82501	20.746
contig00004	82501	83001	62.292
contig00004	83001	83501	39.19
contig00004	83501	84001	90.184
contig00004	84001	84501	102.552
contig00004	84501	85001	134.712
contig00004	85001	85501	126.73
contig00004	85501	86001	103.846
contig00004	86001	86501	28.492
contig00004	86501	87001	34.964
contig00004	87001	87501	85.8
contig00004	87501	88001	93.146
contig00004	88001	88501	134.542
contig00004	88501	89001	76.682
contig00004	89001	89501	120.828
contig00004	89501	90001	98.052
contig00004	90001	90501	116.22
contig00004	90501	91001	99.504
contig00004	91001	91501	68.718
contig00004	91501	92001	91.472
contig00004	92001	92501	114.222
contig00004	92501	93001	107.574
contig00004	93001	93501	99.688
contig00004	93501	94001	86.974
contig00004	94001	94501	107.646
contig00004	94501	95001	88.24
contig00004	95001	95501	78.296
contig00004	95501	96001	92.48
contig00004	96001	96501	105.078
contig00004	96501	97001	125.124
contig00004	97001	97501	127.426
contig00004	97501	98001	118.782
contig00004	98001	98501	122.414
contig00004	98501	99001	83.128
contig00004	99001	99140	0.471429
contig00005	1	501	47.484
contig00005	501	1001	67.47
contig00005	1001	1501	35.156
contig00005	1501	2001	133.546
contig00005	2001	2501	82.734
contig00005	2501	3001	115.998
contig00005	3001	3501	75.676
contig00005	3501	4001	133.158
contig00005	4001	4501	155.922
contig00005	4501	5001	133.444
contig00005	5001	5501	104.27
contig00005	5501	6001	138.124
contig00005	6001	6501	136.374
contig00005	6501	7001	125.42
contig00005	7001	7501	107.804
contig00005	7501	8001	79.304
contig00005	8001	8501	30.118
contig00005	8501	9001	67.606
contig00005	9001	9501	21.934
contig00005	9501	10001	52.844
contig00005	10001	10501	73.144
contig00005	10501	11001	73.618
contig00005	11001	11501	26.5
contig00005	11501	12001	35.12
contig00005	12001	12501	122.294
contig00005	12501	13001	38.77
contig00005	13001	13501	38.914
contig00005	13501	14001	124.272
contig00005	14001	14501	42.446
contig00005	14501	15001	97.076
contig00005	15001	15501	72.384
contig00005	15501	16001	97.192
contig00005	16001	16501	96.064
contig00005	16501	17001	48.792
contig00005	17001	17501	101.55
contig00005	17501	18001	94.946
contig00005	18001	18501	83.79
contig00005	18501	19001	69.678
contig00005	19001	19501	45.5
contig00005	19501	20001	67.912
contig00005	20001	20501	85.104
contig00005	20501	21001	119.536
contig00005	21001	21501	123.788
contig00005	21501	22001	80.316
contig00005	22001	22501	91.414
contig00005	22501	23001	28.676
contig00005	23001	23501	61.798
contig00005	23501	24001	72.404
contig00005	24001	24501	137.468
contig00005	24501	25001	133.688
contig00005	25001	25501	52.074
contig00005	25501	26001	52.108
contig00005	26001	26501	105.912
contig00005	26501	27001	110.788
contig00005	27001	27501	113.428
contig00005	27501	28001	40.022
contig00005	28001	28501	95.922
contig00005	28501	29001	76.196
contig00005	29001	29501	38.852
contig00005	29501	30001	62.274
contig00005	30001	30501	118.072
contig00005	30501	31001	126.662
contig00005	31001	31501	102.53
contig00005	31501	32001	43.334
contig00005	32001	32501	79.798
contig00005	32501	33001	111.764
contig00005	33001	33501	71.102
contig00005	33501	34001	132.458
contig00005	34001	34501	110.708
contig00005	34501	35001	103.298
contig00005	35001	35501	131.572
contig00005	35501	36001	141.478
contig00005	36001	36501	105.86
contig00005	36501	37001	121.738
contig00005	37001	37501	121.374
contig00005	37501	38001	122.686
contig00005	38001	38501	120.526
contig00005	38501	39001	122.456
contig00005	39001	39501	117.022
contig00005	39501	40001	108.518
contig00005	40001	40501	46.66
contig00005	40501	41001	102.236
contig00005	41001	41501	54.83
contig00005	41501	42001	129.922
contig00005	42001	42501	117.14
contig00005	42501	43001	66.446
contig00005	43001	43501	105.19
contig00005	43501	44001	115.698
contig00005	44001	44501	49.976
contig00005	44501	45001	79.68
contig00005	45001	45501	130.282
contig00005	45501	46001	109.362
contig00005	46001	46501	77.928
contig00005	46501	47001	109.122
contig00005	47001	47501	72.044
contig00005	47501	48001	61.816
contig00005	48001	48501	82.094
contig00005	48501	49001	31.862
contig00005	49001	49501	19.042
contig00005	49501	50001	20.736
contig00005	50001	50501	43.152
contig00005	50501	51001	136.704
contig00005	51001	51501	87.112
contig00005	51501	52001	95.606
contig00005	52001	52501	51.026
contig00005	52501	53001	15.63
contig00005	53001	53501	114.776
contig00005	53501	54001	63.42
contig00005	54001	54501	77.316
contig00005	54501	55001	126.84
contig00005	55001	55501	140.008
contig00005	55501	56001	124.724
contig00005	56001	56501	103.526
contig00005	56501	57001	25.922
contig00005	57001	57501	81.51
contig00005	57501	58001	130.32
contig00005	58001	58501	118.146
contig00005	58501	59001	61.186
contig00005	59001	59501	96.678
contig00005	59501	60001	49.598
contig00005	60001	60501	59.512
contig00005	60501	61001	18.026
contig00005	61001	61501	61.28
contig00005	61501	62001	59.782
contig00005	62001	62501	85.402
contig00005	62501	63001	105.024
contig00005	63001	63501	111.93
contig00005	63501	64001	65.802
contig00005	64001	64501	43.642
contig00005	64501	65001	84.694
contig00005	65001	65501	46.84
contig00005	65501	66001	134.08
contig00005	66001	66501	36.64
contig00005	66501	67001	45.3
contig00005	67001	67501	113.228
contig00005	67501	68001	93.266
contig00005	68001	68501	100.578
contig00005	68501	69001	119.304
contig00005	69001	69501	109.58
contig00005	69501	70001	91.118
contig00005	70001	70501	70.592
contig00005	70501	71001	137.512
contig00005	71001	71501	117.702
contig00005	71501	72001	117.8
contig00005	72001	72501	123.43
contig00005	72501	73001	67.562
contig00005	73001	73501	106.134
contig00005	73501	74001	146.418
contig00005	74001	74501	94.712
contig00005	74501	75001	85.544
contig00005	75001	75501	89.482
contig00005	75501	76001	131.336
contig00005	76001	76501	110.824
contig00005	76501	77001	127.506
contig00005	77001	77501	60.402
contig00005	77501	78001	128.692
contig00005	78001	78501	130.012
contig00005	78501	79001	138.324
contig00005	79001	79501	134.166
contig00005	79501	80001	134.766
contig00005	80001	80501	138.01
contig00005	80501	81001	62.962
contig00005	81001	81501	69.424
contig00005	81501	82001	63.39
contig00005	82001	82501	118.038
contig00005	82501	83001	63.33
contig00005	83001	83501	102.028
contig00005	83501	84001	91.156
contig00005	84001	84501	69.734
contig00005	84501	85001	79.288
contig00005	85001	85501	99.608
contig00005	85501	86001	33.986
contig00005	86001	86501	0.758
contig00005	86501	87001	85.53
contig00005	87001	87501	89.494
contig00005	87501	88001	59.448
contig00005	88001	88501	47.22
contig00005	88501	89001	8.828
contig00005	89001	89501	61.952
contig00005	89501	90001	92.944
contig00005	90001	90501	113.13
contig00005	90501	91001	122.9
contig00005	91001	91501	122.366
contig00005	91501	92001	108.32
contig00005	92001	92501	94.242
contig00005	92501	93001	56.954
contig00005	93001	93501	70.208
contig00005	93501	94001	64.84
contig00005	94001	94501	85.718
contig00005	94501	95001	104.486
contig00005	95001	95501	116.454
contig00005	95501	96001	20.528
contig00005	96001	96501	80.178
contig00005	96501	97001	141.436
contig00005	97001	97501	138.356
contig00005	97501	98001	117.59
contig00005	98001	98501	107.836
contig00005	98501	98977	84.763
contig00006	1	501	18.198
contig00006	501	1001	107.178
contig00006	1001	1501	53.138
contig00006	1501	2001	7.566
contig00006	2001	2501	49.604
contig00006	2501	3001	122.318
contig00006	3001	3501	103.97
contig00006	3501	4001	80.828
contig00006	4001	4501	72.848
contig00006	4501	5001	97.372
contig00006	5001	5501	146.73
contig00006	5501	6001	45.134
contig00006	6001	6501	107.002
contig00006	6501	7001	109.852
contig00006	7001	7501	66.238
contig00006	7501	8001	59.56
contig00006	8001	8501	29.812
contig00006	8501	9001	27.852
contig00006	9001	9501	55.894
contig00006	9501	10001	117.692
contig00006	10001	10501	46.046
contig00006	10501	11001	113.24
contig00006	11001	11501	95.786
contig00006	11501	12001	117.084
contig00006	12001	12501	83.17
contig00006	12501	13001	103.536
contig00006	13001	13501	128.774
contig00006	13501	14001	125.176
contig00006	14001	14501	85.548
contig00006	14501	15001	66.466
contig00006	15001	15501	46.022
contig00006	15501	16001	39.824
contig00006	16001	16501	54.796
contig00006	16501	17001	106.394
contig00006	17001	17501	70.838
contig00006	17501	18001	109.228
contig00006	18001	18501	117.954
contig00006	18501	19001	145.19
contig00006	19001	19501	97.772
contig00006	19501	20001	113.548
contig00006	20001	20501	49.41
contig00006	20501	21001	143.574
contig00006	21001	21501	90.066
contig00006	21501	22001	111.99
contig00006	22001	22501	61.528
contig00006	22501	23001	48.55
contig00006	23001	23501	63.268
contig00006	23501	24001	83.362
contig00006	24001	24501	49.758
contig00006	24501	25001	119.862
contig00006	25001	25501	130.426
contig00006	25501	26001	143.434
contig00006	26001	26501	127.756
contig00006	26501	27001	42.25
contig00006	27001	27501	66.466
contig00006	27501	28001	112.942
contig00006	28001	28501	76.132
contig00006	28501	29001	14.462
contig00006	29001	29501	0.12
contig00006	29501	30001	47.644
contig00006	30001	30501	62.538
contig00006	30501	31001	95.914
contig00006	31001	31501	95.29
contig00006	31501	32001	62.472
contig00006	32001	32501	116.418
contig00006	32501	33001	81.794
contig00006	33001	33501	99.994
contig00006	33501	34001	56.288
contig00006	34001	34501	83.84
contig00006	34501	35001	122.254
contig00006	35001	35501	63.748
contig00006	35501	36001	85.422
contig00006	36001	36501	128.35
contig00006	36501	37001	69.31
contig00006	37001	37501	38.15
contig00006	37501	38001	106.044
contig00006	38001	38501	123.248
contig00006	38501	39001	74.494
contig00006	39001	39501	124.982
contig00006	39501	40001	120.598
contig00006	40001	40501	79.884
contig00006	40501	41001	4.694
contig00006	41001	41501	101.44
contig00006	41501	42001	99.94
contig00006	42001	42501	65.888
contig00006	42501	43001	52.566
contig00006	43001	43501	115.024
contig00006	43501	44001	59.654
contig00006	44001	44501	100.098
contig00006	44501	45001	133.868
contig00006	45001	45501	129.964
contig00006	45501	46001	150.016
contig00006	46001	46501	139.154
contig00006	46501	47001	130.554
contig00006	47001	47501	80.996
contig00006	47501	48001	71.942
contig00006	48001	48501	63.528
contig00006	48501	49001	21.648
contig00006	49001	49501	32.782
contig00006	49501	50001	70.172
contig00006	50001	50501	38.678
contig00006	50501	51001	7.326
contig00006	51001	51501	64.018
contig00006	51501	52001	110.198
contig00006	52001	52501	111.214
contig00006	52501	53001	64.764
contig00006	53001	53501	33.722
contig00006	53501	54001	42.438
contig00006	54001	54501	60.022
contig00006	54501	55001	52.52
contig00006	55001	55501	62.368
contig00006	55501	56001	98.21
contig00006	56001	56501	80.046
contig00006	56501	57001	48.364
contig00006	57001	57501	92.518
contig00006	57501	58001	130.018
contig00006	58001	58501	99.27
contig00006	58501	59001	129.64
contig00006	59001	59501	125.096
contig00006	59501	60001	138.144
contig00006	60001	60501	107.082
contig00006	60501	61001	60.092
contig00006	61001	61501	99.782
contig00006	61501	62001	142.894
contig00006	62001	62501	142.152
contig00006	62501	63001	51.608
contig00006	63001	63501	80.084
contig00006	63501	64001	9.146
contig00006	64001	64501	88.892
contig00006	64501	65001	142.442
contig00006	65001	65501	109.872
contig00006	65501	66001	65.422
contig00006	66001	66501	101.398
contig00006	66501	67001	123.774
contig00006	67001	67501	39.854
contig00006	67501	68001	112.118
contig00006	68001	68501	110.2
contig00006	68501	69001	75.592
contig00006	69001	69501	104.126
contig00006	69501	70001	107.254
contig00006	70001	70501	60.32
contig00006	70501	71001	118.468
contig00006	71001	71501	115.824
contig00006	71501	72001	140.894
contig00006	72001	72501	70.872
contig00006	72501	73001	124.998
contig00006	73001	73501	112.334
contig00006	73501	74001	91.546
contig00006	74001	74501	87.06
contig00006	74501	75001	33.382
contig00006	75001	75501	40.22
contig00006	75501	76001	88.216
contig00006	76001	76501	105.72
contig00006	76501	77001	123.194
contig00006	77001	77501	74.258
contig00006	77501	78001	106.702
contig00006	78001	78501	23.604
contig00006	78501	79001	40.738
contig00006	79001	79501	61.194
contig00006	79501	80001	114.894
contig00006	80001	80501	43.086
contig00006	80501	81001	82.006
contig00006	81001	81363	53.6406
contig00007	1	501	62.698
contig00007	501	1001	130.022
contig00007	1001	1501	68.362
contig00007	1501	2001	49.474
contig00007	2001	2501	42.288
contig00007	2501	3001	30.068
contig00007	3001	3501	27.988
contig00007	3501	4001	17.972
contig00007	4001	4501	86.544
contig00007	4501	5001	115.348
contig00007	5001	5501	117.636
contig00007	5501	6001	115.548
contig00007	6001	6501	68.762
contig00007	6501	7001	69.534
contig00007	7001	7501	82.244
contig00007	7501	8001	114.84
contig00007	8001	8501	120.316
contig00007	8501	9001	120.642
contig00007	9001	9501	129.95
contig00007	9501	10001	106.532
contig00007	10001	10501	121.91
contig00007	10501	11001	119.38
contig00007	11001	11501	69.602
contig00007	11501	12001	85.24
contig00007	12001	12501	120.614
contig00007	12501	13001	121.778
contig00007	13001	13501	105.916
contig00007	13501	14001	127.362
contig00007	14001	14501	119.054
contig00007	14501	15001	97.374
contig00007	15001	15501	73.334
contig00007	15501	16001	124.258
contig00007	16001	16501	127.188
contig00007	16501	17001	128.066
contig00007	17001	17501	143.802
contig00007	17501	18001	144.364
contig00007	18001	18501	104.15
contig00007	18501	19001	124.462
contig00007	19001	19501	121.488
contig00007	19501	20001	127.03
contig00007	20001	20501	133.546
contig00007	20501	21001	116.198
contig00007	21001	21501	132.186
contig00007	21501	22001	126.608
contig00007	22001	22501	115.292
contig00007	22501	23001	121.326
contig00007	23001	23501	126.864
contig00007	23501	24001	124.93
contig00007	24001	24501	141.664
contig00007	24501	25001	127.486
contig00007	25001	25501	125.598
contig00007	25501	26001	121.23
contig00007	26001	26501	123.128
contig00007	26501	27001	125.022
contig00007	27001	27501	119.888
contig00007	27501	28001	132.34
contig00007	28001	28501	128.584
contig00007	28501	29001	135.686
contig00007	29001	29501	134.066
contig00007	29501	30001	119.748
contig00007	30001	30501	133.758
contig00007	30501	31001	123.668
contig00007	31001	31501	110.206
contig00007	31501	32001	122.862
contig00007	32001	32501	116.684
contig00007	32501	33001	123.008
contig00007	33001	33501	122.498
contig00007	33501	34001	128.092
contig00007	34001	34501	114.276
contig00007	34501	35001	124.348
contig00007	35001	35501	125.076
contig00007	35501	36001	103.654
contig00007	36001	36501	97.06
contig00007	36501	37001	116.174
contig00007	37001	37501	113.794
contig00007	37501	38001	118.118
contig00007	38001	38501	150.17
contig00007	38501	39001	129.418
contig00007	39001	39501	141.516
contig00007	39501	40001	135.42
contig00007	40001	40501	100.084
contig00007	40501	41001	119.646
contig00007	41001	41501	97.122
contig00007	41501	42001	126.102
contig00007	42001	42501	119.194
contig00007	42501	43001	134.42
contig00007	43001	43501	126.74
contig00007	43501	44001	131.158
contig00007	44001	44501	104.464
contig00007	44501	45001	121.284
contig00007	45001	45501	79.606
contig00007	45501	46001	133.17
contig00007	46001	46501	121.828
contig00007	46501	47001	86.448
contig00007	47001	47501	87.906
contig00007	47501	48001	72.564
contig00007	48001	48501	54.684
contig00007	48501	49001	106.58
contig00007	49001	49501	133.48
contig00007	49501	50001	90.152
contig00007	50001	50501	11.4
contig00007	50501	51001	116.298
contig00007	51001	51501	95.862
contig00007	51501	52001	103.85
contig00007	52001	52501	81.046
contig00007	52501	53001	20.784
contig00007	53001	53501	89.516
contig00007	53501	54001	112.968
contig00007	54001	54501	79.724
contig00007	54501	55001	15.004
contig00007	55001	55501	68.042
contig00007	55501	56001	59.658
contig00007	56001	56501	116.454
contig00007	56501	57001	132.222
contig00007	57001	57501	113.186
contig00007	57501	58001	53.638
contig00007	58001	58501	110.368
contig00007	58501	59001	119.576
contig00007	59001	59501	105.502
contig00007	59501	60001	50.62
contig00007	60001	60501	67.36
contig00007	60501	61001	79.95
contig00007	61001	61501	127.866
contig00007	61501	62001	87.17
contig00007	62001	62501	116.236
contig00007	62501	63001	96.532
contig00007	63001	63501	96.888
contig00007	63501	64001	86.098
contig00007	64001	64501	117.556
contig00007	64501	65001	116.852
contig00007	65001	65501	51.776
contig00007	65501	66001	51.27
contig00007	66001	66501	110.504
contig00007	66501	67001	117.882
contig00007	67001	67501	131.91
contig00007	67501	68001	124.67
contig00007	68001	68501	104.938
contig00007	68501	69001	129.096
contig00007	69001	69501	128.88
contig00007	69501	70001	118.348
contig00007	70001	70501	50.334
contig00007	70501	71001	99.522
contig00007	71001	71501	32.234
contig00007	71501	72001	12.388
contig00007	72001	72501	97.134
contig00007	72501	73001	99.692
contig00007	73001	73501	75.044
contig00007	73501	74001	119.14
contig00007	74001	74501	111.312
contig00007	74501	75001	138.526
contig00007	75001	75501	102.368
contig00007	75501	76001	95.646
contig00007	76001	76501	132.204
contig00007	76501	77001	131.19
contig00007	77001	77501	75.518
contig00007	77501	78001	130.43
contig00007	78001	78501	141.086
contig00007	78501	79001	117.124
contig00007	79001	79501	93.812
contig00007	79501	80001	106.84
contig00007	80001	80501	20.754
contig00007	80501	80547	0.680851
contig00008	1	501	110.044
contig00008	501	1001	91.67
contig00008	1001	1501	121.012
contig00008	1501	2001	56.656
contig00008	2001	2501	100.768
contig00008	2501	3001	118.704
contig00008	3001	3501	126.076
contig00008	3501	4001	122.932
contig00008	4001	4501	42.03
contig00008	4501	5001	34.846
contig00008	5001	5501	112.258
contig00008	5501	6001	43.33
contig00008	6001	6501	52.518
contig00008	6501	7001	103.234
contig00008	7001	7501	99.936
contig00008	7501	8001	119.368
contig00008	8001	8501	115.448
contig00008	8501	9001	45.858
contig00008	9001	9501	112.39
contig00008	9501	10001	121.36
contig00008	10001	10501	118.02
contig00008	10501	11001	69.882
contig00008	11001	11501	94.836
contig00008	11501	12001	95.778
contig00008	12001	12501	91.306
contig00008	12501	13001	122.348
contig00008	13001	13501	109.58
contig00008	13501	14001	97.898
contig00008	14001	14501	88.576
contig00008	14501	15001	77.838
contig00008	15001	15501	61.078
contig00008	15501	16001	97.456
contig00008	16001	16501	121.682
contig00008	16501	17001	105.088
contig00008	17001	17501	135.904
contig00008	17501	18001	80.832
contig00008	18001	18501	104.104
contig00008	18501	19001	43.426
contig00008	19001	19501	76.308
contig00008	19501	20001	97.378
contig00008	20001	20501	88.366
contig00008	20501	21001	39.392
contig00008	21001	21501	91.532
contig00008	21501	22001	132.908
contig00008	22001	22501	100.44
contig00008	22501	23001	82.802
contig00008	23001	23501	88.496
contig00008	23501	24001	85.594
contig00008	24001	24501	99.048
contig00008	24501	25001	102.528
contig00008	25001	25501	90.972
contig00008	25501	26001	82.676
contig00008	26001	26501	75.844
contig00008	26501	27001	108.552
contig00008	27001	27501	88.472
contig00008	27501	28001	6.07
contig00008	28001	28501	17.352
contig00008	28501	29001	73.638
contig00008	29001	29501	81.726
contig00008	29501	30001	104.382
contig00008	30001	30501	117.036
contig00008	30501	31001	99.926
contig00008	31001	31501	109.076
contig00008	31501	32001	133.892
contig00008	32001	32501	143.994
contig00008	32501	33001	102.122
contig00008	33001	33501	111.474
contig00008	33501	34001	116.718
contig00008	34001	34501	111.662
contig00008	34501	35001	109.724
contig00008	35001	35501	112.626
contig00008	35501	36001	95.252
contig00008	36001	36501	99.05
contig00008	36501	37001	86.286
contig00008	37001	37501	67.132
contig00008	37501	38001	65.14
contig00008	38001	38501	99.066
contig00008	38501	39001	78.786
contig00008	39001	39501	61.166
contig00008	39501	40001	93.692
contig00008	40001	40501	125.498
contig00008	40501	41001	78.662
contig00008	41001	41501	92.586
contig00008	41501	42001	108.752
contig00008	42001	42501	125.488
contig00008	42501	43001	97.75
contig00008	43001	43501	55.324
contig00008	43501	44001	80.632
contig00008	44001	44501	127.038
contig00008	44501	45001	145.598
contig00008	45001	45501	116.868
contig00008	45501	46001	62.176
contig00008	46001	46501	65.83
contig00008	46501	47001	35.712
contig00008	47001	47501	47.162
contig00008	47501	48001	97.014
contig00008	48001	48501	116.5
contig00008	48501	49001	128.456
contig00008	49001	49501	107.408
contig00008	49501	50001	52.694
contig00008	50001	50501	26.95
contig00008	50501	51001	91.08
contig00008	51001	51501	36.808
contig00008	51501	52001	21.898
contig00008	52001	52501	28.812
contig00008	52501	53001	102.302
contig00008	53001	53501	97.978
contig00008	53501	54001	109.86
contig00008	54001	54501	43.404
contig00008	54501	55001	100.054
contig00008	55001	55501	116.196
contig00008	55501	56001	113.024
contig00008	56001	56501	50.892
contig00008	56501	57001	130.658
contig00008	57001	57501	57.188
contig00008	57501	58001	61.344
contig00008	58001	58501	126.528
contig00008	58501	59001	59.93
contig00008	59001	59501	11.746
contig00008	59501	60001	106.26
contig00008	60001	60501	125.546
contig00008	60501	61001	100.174
contig00008	61001	61501	107.592
contig00008	61501	62001	121.116
contig00008	62001	62501	126.288
contig00008	62501	63001	90.294
contig00008	63001	63501	56.436
contig00008	63501	64001	89.872
contig00008	64001	64501	131.556
contig00008	64501	65001	104.054
contig00008	65001	65501	59.092
contig00008	65501	66001	33.488
contig00008	66001	66501	89.036
contig00008	66501	67001	120.34
contig00008	67001	67501	101.19
contig00008	67501	68001	59.472
contig00008	68001	68501	50.466
contig00008	68501	69001	65.788
contig00008	69001	69501	75.074
contig00008	69501	70001	68.812
contig00008	70001	70501	74.724
contig00008	70501	71001	14.524
contig00008	71001	71501	80.054
contig00008	71501	72001	90.916
contig00008	72001	72501	98.16
contig00008	72501	73001	102.16
contig00008	73001	73501	83.636
contig00008	73501	74001	118.67
contig00008	74001	74501	60.266
contig00008	74501	74519	0.947368
contig00009	1	501	78.052
contig00009	501	1001	125.356
contig00009	1001	1501	98.052
contig00009	1501	2001	91.62
contig00009	2001	2501	115.346
contig00009	2501	3001	17.708
contig00009	3001	3501	66.394
contig00009	3501	4001	109.122
contig00009	4001	4501	66.236
contig00009	4501	5001	64.472
contig00009	5001	5501	43.374
contig00009	5501	6001	98.086
contig00009	6001	6501	127.08
contig00009	6501	7001	71.272
contig00009	7001	7501	35.348
contig00009	7501	8001	34.95
contig00009	8001	8501	11.958
contig00009	8501	9001	40.972
contig00009	9001	9501	95.25
contig00009	9501	10001	107.312
contig00009	10001	10501	107.638
contig00009	10501	11001	77.502
contig00009	11001	11501	88.726
contig00009	11501	12001	85.99
contig00009	12001	12501	120.316
contig00009	12501	13001	67.122
contig00009	13001	13501	110.95
contig00009	13501	14001	73.572
contig00009	14001	14501	68.244
contig00009	14501	15001	51.35
contig00009	15001	15501	110.89
contig00009	15501	16001	75.558
contig00009	16001	16501	85.732
contig00009	16501	17001	71.072
contig00009	17001	17501	116.338
contig00009	17501	18001	116.35
contig00009	18001	18501	84.86
contig00009	18501	19001	95.1
contig00009	19001	19501	63.106
contig00009	19501	20001	65.846
contig00009	20001	20501	128.956
contig00009	20501	21001	124.372
contig00009	21001	21501	62.742
contig00009	21501	22001	71.29
contig00009	22001	22501	56.892
contig00009	22501	23001	45.096
contig00009	23001	23501	115.576
contig00009	23501	24001	116.36
contig00009	24001	24501	137.96
contig00009	24501	25001	94.804
contig00009	25001	25501	84.508
contig00009	25501	26001	46.402
contig00009	26001	26501	113.856
contig00009	26501	27001	62.432
contig00009	27001	27501	120.702
contig00009	27501	28001	111.058
contig00009	28001	28501	110.228
contig00009	28501	29001	121.414
contig00009	29001	29501	95.772
contig00009	29501	30001	131.946
contig00009	30001	30501	83.578
contig00009	30501	31001	38.816
contig00009	31001	31501	93.796
contig00009	31501	32001	93.784
contig00009	32001	32501	102.954
contig00009	32501	33001	96.952
contig00009	33001	33501	134.992
contig00009	33501	34001	122.58
contig00009	34001	34501	94.956
contig00009	34501	35001	39.338
contig00009	35001	35501	54.118
contig00009	35501	36001	121.34
contig00009	36001	36501	69.56
contig00009	36501	37001	79.054
contig00009	37001	37501	93.974
contig00009	37501	38001	99.73
contig00009	38001	38501	109.388
contig00009	38501	39001	107.82
contig00009	39001	39501	31.42
contig00009	39501	40001	99.008
contig00009	40001	40501	49.814
contig00009	40501	41001	55.226
contig00009	41001	41501	41.986
contig00009	41501	42001	76.46
contig00009	42001	42501	46.794
contig00009	42501	43001	127.808
contig00009	43001	43501	43.564
contig00009	43501	44001	90.246
contig00009	44001	44501	127.816
contig00009	44501	45001	123.314
contig00009	45001	45501	41.132
contig00009	45501	46001	79.754
contig00009	46001	46501	86.388
contig00009	46501	47001	103.35
contig00009	47001	47501	104.28
contig00009	47501	48001	66.79
contig00009	48001	48501	119.398
contig00009	48501	49001	125.276
contig00009	49001	49501	123.89
contig00009	49501	50001	132.33
contig00009	50001	50501	134.09
contig00009	50501	51001	121.046
contig00009	51001	51501	108.064
contig00009	51501	52001	123.128
contig00009	52001	52501	93.94
contig00009	52501	53001	110.932
contig00009	53001	53501	120.296
contig00009	53501	54001	140.644
contig00009	54001	54501	130.944
contig00009	54501	55001	127.728
contig00009	55001	55501	128.08
contig00009	55501	56001	123.5
contig00009	56001	56501	109.798
contig00009	56501	57001	135.156
contig00009	57001	57501	138.492
contig00009	57501	58001	132.694
contig00009	58001	58501	124.084
contig00009	58501	59001	128.51
contig00009	59001	59501	138.388
contig00009	59501	60001	93.424
contig00009	60001	60501	132.242
contig00009	60501	61001	143.202
contig00009	61001	61501	119.208
contig00009	61501	62001	109.102
contig00009	62001	62501	116.146
contig00009	62501	63001	132.882
contig00009	63001	63501	99.21
contig00009	63501	64001	104.382
contig00009	64001	64501	76.008
contig00009	64501	65001	38.154
contig00009	65001	65501	88.318
contig00009	65501	66001	99.276
contig00009	66001	66501	114.126
contig00009	66501	67001	46.012
contig00009	67001	67501	80.062
contig00009	67501	68001	36.612
contig00009	68001	68501	128.996
contig00009	68501	69001	124.662
contig00009	69001	69501	55.168
contig00009	69501	70001	24.056
contig00009	70001	70501	38.868
contig00009	70501	71001	93.512
contig00009	71001	71501	41.328
contig00009	71501	72001	24.588
contig00009	72001	72501	85.606
contig00009	72501	73001	108.684
contig00009	73001	73292	25.6417
contig00010	1	501	55.164
contig00010	501	1001	44.67
contig00010	1001	1501	37.69
contig00010	1501	2001	56.178
contig00010	2001	2501	64.332
contig00010	2501	3001	117.154
contig00010	3001	3501	24.476
contig00010	3501	4001	53.08
contig00010	4001	4501	63.27
contig00010	4501	5001	91.984
contig00010	5001	5501	86.59
contig00010	5501	6001	116.672
contig00010	6001	6501	17.324
contig00010	6501	7001	55.052
contig00010	7001	7501	47.774
contig00010	7501	8001	91.97
contig00010	8001	8501	114.332
contig00010	8501	9001	50.862
contig00010	9001	9501	35.39
contig00010	9501	10001	112.44
contig00010	10001	10501	107.59
contig00010	10501	11001	40.188
contig00010	11001	11501	100.494
contig00010	11501	12001	76.82
contig00010	12001	12501	21.73
contig00010	12501	13001	47.662
contig00010	13001	13501	101.026
contig00010	13501	14001	101.292
contig00010	14001	14501	72.234
contig00010	14501	15001	84.786
contig00010	15001	15501	96.836
contig00010	15501	16001	45.568
contig00010	16001	16501	51.25
contig00010	16501	17001	112.252
contig00010	17001	17501	39.806
contig00010	17501	18001	106.684
contig00010	18001	18501	46.774
contig00010	18501	19001	36.248
contig00010	19001	19501	48.932
contig00010	19501	20001	44.926
contig00010	20001	20501	45.186
contig00010	20501	21001	51.512
contig00010	21001	21501	56.458
contig00010	21501	22001	38.164
contig00010	22001	22501	14.602
contig00010	22501	23001	44.362
contig00010	23001	23501	65.418
contig00010	23501	24001	88.264
contig00010	24001	24501	102.96
contig00010	24501	25001	107.414
contig00010	25001	25501	125.268
contig00010	25501	26001	57.07
contig00010	26001	26501	93.202
contig00010	26501	27001	120.094
contig00010	27001	27501	70.522
contig00010	27501	28001	112.456
contig00010	28001	28501	95.694
contig00010	28501	29001	94.886
contig00010	29001	29501	114.426
contig00010	29501	30001	115.704
contig00010	30001	30501	118.912
contig00010	30501	31001	135.21
contig00010	31001	31501	123.484
contig00010	31501	32001	101.488
contig00010	32001	32501	111.394
contig00010	32501	33001	117.978
contig00010	33001	33501	91.402
contig00010	33501	34001	54.356
contig00010	34001	34501	116.078
contig00010	34501	35001	122.3
contig00010	35001	35501	117.764
contig00010	35501	36001	131.21
contig00010	36001	36501	118.736
contig00010	36501	37001	114.926
contig00010	37001	37501	91.682
contig00010	37501	38001	120.224
contig00010	38001	38501	79.694
contig00010	38501	39001	135.938
contig00010	39001	39501	145.25
contig00010	39501	40001	117.532
contig00010	40001	40501	114.596
contig00010	40501	41001	116.23
contig00010	41001	41501	126.164
contig00010	41501	42001	84.796
contig00010	42001	42501	76.554
contig00010	42501	43001	123.796
contig00010	43001	43501	86.88
contig00010	43501	44001	45.998
contig00010	44001	44501	108.376
contig00010	44501	45001	56.594
contig00010	45001	45501	126.884
contig00010	45501	46001	107.266
contig00010	46001	46501	79.132
contig00010	46501	47001	135.758
contig00010	47001	47501	93.128
contig00010	47501	48001	77.044
contig00010	48001	48501	136.058
contig00010	48501	49001	108.12
contig00010	49001	49501	73.748
contig00010	49501	50001	89.132
contig00010	50001	50501	110.062
contig00010	50501	51001	106.28
contig00010	51001	51501	120.504
contig00010	51501	52001	120.194
contig00010	52001	52501	142.238
contig00010	52501	53001	133.246
contig00010	53001	53501	69.44
contig00010	53501	54001	137.392
contig00010	54001	54501	119.272
contig00010	54501	55001	113.638
contig00010	55001	55501	115.982
contig00010	55501	56001	95.76
contig00010	56001	56501	121.4
contig00010	56501	57001	127.788
contig00010	57001	57501	127.724
contig00010	57501	58001	134.884
contig00010	58001	58501	136.936
contig00010	58501	59001	115.77
contig00010	59001	59501	147.69
contig00010	59501	60001	130.996
contig00010	60001	60501	95.762
contig00010	60501	61001	129.668
contig00010	61001	61501	103.532
contig00010	61501	62001	113.652
contig00010	62001	62501	120.964
contig00010	62501	63001	138.152
contig00010	63001	63501	119.094
contig00010	63501	64001	63.126
contig00010	64001	64501	127.338
contig00010	64501	65001	134.664
contig00010	65001	65501	93.28
contig00010	65501	66001	109.288
contig00010	66001	66501	119.044
contig00010	66501	67001	142.06
contig00010	67001	67501	123.806
contig00010	67501	68001	63.27
contig00010	68001	68501	118.406
contig00010	68501	69001	118.19
contig00010	69001	69501	106.348
contig00010	69501	70001	138.244
contig00010	70001	70501	155.096
contig00010	70501	71001	142.626
contig00010	71001	71501	120.572
contig00010	71501	72001	43.05
contig00010	72001	72501	60.062
contig00010	72501	72832	75.1178
contig00011	1	501	19.04
contig00011	501	1001	63.024
contig00011	1001	1501	3.474
contig00011	1501	2001	50.31
contig00011	2001	2501	100.272
contig00011	2501	3001	125.772
contig00011	3001	3501	72.976
contig00011	3501	4001	67.014
contig00011	4001	4501	108.244
contig00011	4501	5001	46.578
contig00011	5001	5501	19.376
contig00011	5501	6001	101.38
contig00011	6001	6501	120.482
contig00011	6501	7001	50.102
contig00011	7001	7501	104.242
contig00011	7501	8001	69.95
contig00011	8001	8501	76.886
contig00011	8501	9001	26.156
contig00011	9001	9501	13.158
contig00011	9501	10001	98.506
contig00011	10001	10501	112.048
contig00011	10501	11001	33.496
contig00011	11001	11501	69.696
contig00011	11501	12001	137.196
contig00011	12001	12501	133.436
contig00011	12501	13001	130.48
contig00011	13001	13501	128.804
contig00011	13501	14001	103.956
contig00011	14001	14501	79.83
contig00011	14501	15001	44.962
contig00011	15001	15501	91.834
contig00011	15501	16001	39.14
contig00011	16001	16501	91.9
contig00011	16501	17001	82.346
contig00011	17001	17501	65.584
contig00011	17501	18001	30.42
contig00011	18001	18501	120.046
contig00011	18501	19001	100.002
contig00011	19001	19501	54.618
contig00011	19501	20001	41.292
contig00011	20001	20501	49.282
contig00011	20501	21001	85.782
contig00011	21001	21501	87.994
contig00011	21501	22001	21.64
contig00011	22001	22501	94.702
contig00011	22501	23001	136.912
contig00011	23001	23501	121.128
contig00011	23501	24001	77.508
contig00011	24001	24501	22.212
contig00011	24501	25001	6.348
contig00011	25001	25501	14.208
contig00011	25501	26001	73.628
contig00011	26001	26501	39.502
contig00011	26501	27001	65.836
contig00011	27001	27501	70.198
contig00011	27501	28001	110.32
contig00011	28001	28501	104.098
contig00011	28501	29001	97.778
contig00011	29001	29501	101.912
contig00011	29501	30001	93.528
contig00011	30001	30501	63.318
contig00011	30501	31001	78.814
contig00011	31001	31501	28.172
contig00011	31501	32001	17.12
contig00011	32001	32501	88.36
contig00011	32501	33001	40.556
contig00011	33001	33501	92.462
contig00011	33501	34001	56.492
contig00011	34001	34501	89.184
contig00011	34501	35001	77.72
contig00011	35001	35501	62.02
contig00011	35501	36001	96.868
contig00011	36001	36501	50.964
contig00011	36501	37001	37.412
contig00011	37001	37501	43.392
contig00011	37501	38001	73.672
contig00011	38001	38501	123.258
contig00011	38501	39001	67.132
contig00011	39001	39501	57.732
contig00011	39501	40001	101.938
contig00011	40001	40501	73.238
contig00011	40501	41001	26.132
contig00011	41001	41501	115.2
contig00011	41501	42001	117.352
contig00011	42001	42501	77.004
contig00011	42501	43001	107.27
contig00011	43001	43501	97.228
contig00011	43501	44001	83.084
contig00011	44001	44501	80.908
contig00011	44501	45001	19.79
contig00011	45001	45501	76.118
contig00011	45501	46001	121.056
contig00011	46001	46501	64.866
contig00011	46501	47001	109.234
contig00011	47001	47501	92.126
contig00011	47501	48001	19.176
contig00011	48001	48501	88.016
contig00011	48501	49001	64.512
contig00011	49001	49501	76.644
contig00011	49501	50001	73.696
contig00011	50001	50501	91.818
contig00011	50501	51001	66.134
contig00011	51001	51501	82.71
contig00011	51501	52001	99.312
contig00011	52001	52501	74.94
contig00011	52501	53001	114.824
contig00011	53001	53501	54.554
contig00011	53501	54001	89.606
contig00011	54001	54501	123.894
contig00011	54501	55001	118.256
contig00011	55001	55501	67.18
contig00011	55501	56001	56.912
contig00011	56001	56501	97.876
contig00011	56501	57001	113.51
contig00011	57001	57501	44.888
contig00011	57501	58001	103.182
contig00011	58001	58501	123.286
contig00011	58501	59001	115.694
contig00011	59001	59501	120.492
contig00011	59501	60001	129.524
contig00011	60001	60501	130.162
contig00011	60501	61001	122.488
contig00011	61001	61501	106.974
contig00011	61501	62001	139.72
contig00011	62001	62501	130.476
contig00011	62501	63001	124.818
contig00011	63001	63501	122.51
[truncated: 12,535 more rows]

## Sheet: mash_distances
Reference_genome	Isolate	Mash_distance	P-value	Matched_sketches
GCA_000011545.1_ASM1154v1	EX14915	0.00559953	0	159028/198716
GCA_000012785.1_ASM1278v1	EX14915	0.00591543	0	157145/198716
GCA_000015905.1_ASM1590v1	EX14915	0.00782907	0	146395/198716
GCA_000015925.1_ASM1592v1	EX14915	0.00538096	0	160350/198716
GCA_000260515.1_ASM26051v1	EX14915	0.00524114	0	161204/198716
GCA_000294635.1_ASM29463v1	EX14915	0.00566101	0	158659/198716
GCA_000439695.1_ASM43969v1	EX14915	0.00652084	0	153625/198716
GCA_000494855.1_ASM49485v1	EX14915	0.00647632	0	153880/198716
GCA_000511895.1_ASM51189v1	EX14915	0.0063633	0	154530/198716
GCA_000511915.1_ASM51191v1	EX14915	0.00602218	0	156516/198716
GCA_000520895.1_ASM52089v1	EX14915	0.00602881	0	156477/198716
GCA_000521645.1_ASM52164v1	EX14915	0.00602286	0	156512/198716
GCA_000583835.1_ASM58383v1	EX14915	0.00652994	0	153573/198716
GCA_000755765.1_ASM75576v1	EX14915	0.00652347	0	153610/198716
GCA_000755825.1_ASM75582v1	EX14915	0.00604397	0	156388/198716
GCA_000755905.1_ASM75590v1	EX14915	0.0054881	0	159700/198716
GCA_000755925.1_ASM75592v1	EX14915	0.00552533	0	159475/198716
GCA_000755945.1_ASM75594v1	EX14915	0.00515799	0	161715/198716
GCA_000755965.1_ASM75596v1	EX14915	0.00625131	0	155178/198716
GCA_000756065.1_ASM75606v1	EX14915	0.00625785	0	155140/198716
GCA_000756085.1_ASM75608v1	EX14915	0.00524391	0	161187/198716
GCA_000756125.1_ASM75612v1	EX14915	0.00537734	0	160372/198716
GCA_000756145.1_ASM75614v1	EX14915	0.0053803	0	160354/198716
GCA_000756165.1_ASM75616v1	EX14915	0.00659915	0	153178/198716
GCA_000756185.1_ASM75618v1	EX14915	0.00491786	0	163204/198716
GCA_000757015.2_ASM75701v2	EX14915	0.00556381	0	159243/198716
GCA_000757035.2_ASM75703v2	EX14915	0.00583186	0	157640/198716
GCA_000764575.1_ASM76457v1	EX14915	0.00613091	0	155879/198716
GCA_000770395.1_ASM77039v1	EX14915	0.00613074	0	155880/198716
GCA_000770455.1_ASM77045v1	EX14915	0.00596253	0	156867/198716
GCA_000770495.1_ASM77049v1	EX14915	0.00581317	0	157751/198716
GCA_000770515.1_ASM77051v1	EX14915	0.00626147	0	155119/198716
GCA_000770535.1_ASM77053v1	EX14915	0.00596389	0	156859/198716
GCA_000770565.1_ASM77056v1	EX14915	0.00730676	0	149222/198716
GCA_000953095.1_BP_3921g	EX14915	0.00531746	0	160737/198716
GCA_000954175.1_ASM95417v1	EX14915	0.00546183	0	159859/198716
GCA_000959125.1_ASM95912v1	EX14915	0.00524554	0	161177/198716
GCA_000959145.1_ASM95914v1	EX14915	0.00603665	0	156431/198716
GCA_000959185.1_ASM95918v1	EX14915	0.00670443	0	152580/198716
GCA_000959205.1_ASM95920v1	EX14915	0.00596983	0	156824/198716
GCA_000959225.1_ASM95922v1	EX14915	0.00613382	0	155862/198716
GCA_000959265.1_ASM95926v1	EX14915	0.00570646	0	158387/198716
GCA_000959285.1_ASM95928v1	EX14915	0.00559621	0	159048/198716
GCA_000959305.1_ASM95930v1	EX14915	0.00782851	0	146398/198716
GCA_000959345.1_ASM95934v1	EX14915	0.00526366	0	161066/198716
GCA_001277875.1_ASM127787v1	EX14915	0.00511988	0	161950/198716
GCA_001277895.1_ASM127789v1	EX14915	0.00512766	0	161902/198716
GCA_001277975.1_ASM127797v1	EX14915	0.00546101	0	159864/198716
GCA_001318245.1_ASM131824v1	EX14915	0.00634285	0	154648/198716
GCA_001695715.1_ASM169571v1	EX14915	0.00550563	0	159594/198716
GCA_001695735.1_ASM169573v1	EX14915	0.005526	0	159471/198716
GCA_001885195.1_ASM188519v1	EX14915	0.00597085	0	156818/198716
GCA_001887555.1_ASM188755v1	EX14915	0.00625665	0	155147/198716
GCA_001887575.1_ASM188757v1	EX14915	0.00625475	0	155158/198716
GCA_001975065.1_ASM197506v1	EX14915	0.00600703	0	156605/198716
GCA_001975085.1_ASM197508v1	EX14915	0.00623408	0	155278/198716
GCA_001975105.1_ASM197510v1	EX14915	0.00624373	0	155222/198716
GCA_001975125.1_ASM197512v1	EX14915	0.0065184	0	153639/198716
GCA_001975145.1_ASM197514v1	EX14915	0.0065184	0	153639/198716
GCA_001980585.2_ASM198058v2	EX14915	0.00563433	0	158819/198716
GCA_002110945.1_ASM211094v1	EX14915	0.00676242	0	152252/198716
GCA_002110965.1_ASM211096v1	EX14915	0.00646376	0	153952/198716
GCA_002111005.1_ASM211100v1	EX14915	0.00596525	0	156851/198716
GCA_002111025.1_ASM211102v1	EX14915	0.00599479	0	156677/198716
GCA_002111045.1_ASM211104v1	EX14915	0.00611841	0	155952/198716
GCA_002111085.1_ASM211108v1	EX14915	0.00570713	0	158383/198716
GCA_002111105.1_ASM211110v1	EX14915	0.00627303	0	155052/198716
GCA_002111125.1_ASM211112v1	EX14915	0.00679024	0	152095/198716
GCA_002111145.1_ASM211114v1	EX14915	0.00566769	0	158619/198716
GCA_002111165.1_ASM211116v1	EX14915	0.00597645	0	156785/198716
GCA_002111205.1_ASM211120v1	EX14915	0.00640564	0	154286/198716
GCA_002111225.1_ASM211122v1	EX14915	0.00552103	0	159501/198716
GCA_002111245.1_ASM211124v1	EX14915	0.00597781	0	156777/198716
GCA_002111265.1_ASM211126v1	EX14915	0.00599717	0	156663/198716
GCA_002111285.1_ASM211128v1	EX14915	0.00656057	0	153398/198716
GCA_002111305.1_ASM211130v1	EX14915	0.00620828	0	155428/198716
GCA_002111325.1_ASM211132v1	EX14915	0.0061191	0	155948/198716
GCA_002111345.1_ASM211134v1	EX14915	0.00575571	0	158093/198716
GCA_002111365.1_ASM211136v1	EX14915	0.00550332	0	159608/198716
GCA_002111385.1_ASM211138v1	EX14915	0.00654306	0	153498/198716
GCA_002843645.1_ASM284364v1	EX14915	0.00574247	0	158172/198716
GCA_002860065.1_ASM286006v1	EX14915	0.00570914	0	158371/198716
GCA_003445415.1_ASM344541v1	EX14915	0.00538556	0	160322/198716
GCA_003547015.1_ASM354701v1	EX14915	0.00561151	0	158956/198716
GCA_003547035.1_ASM354703v1	EX14915	0.00546266	0	159854/198716
GCA_003547055.1_ASM354705v1	EX14915	0.00572722	0	158263/198716
GCA_003606245.1_ASM360624v1	EX14915	0.00491754	0	163206/198716
GCA_003798245.1_ASM379824v1	EX14915	0.00555767	0	159280/198716
GCA_003798265.1_ASM379826v1	EX14915	0.00543874	0	159999/198716
GCA_003798365.1_ASM379836v1	EX14915	0.00552252	0	159492/198716
GCA_004323015.1_ASM432301v1	EX14915	0.00461224	0	165128/198716
GCA_004323035.1_ASM432303v1	EX14915	0.00461476	0	165112/198716
GCA_004348055.1_ASM434805v1	EX14915	0.00457338	0	165375/198716
GCA_004348075.1_ASM434807v1	EX14915	0.00459068	0	165265/198716
GCA_004367665.1_ASM436766v1	EX14915	0.00472363	0	164423/198716
GCA_004367685.1_ASM436768v1	EX14915	0.00444903	0	166169/198716
GCA_004367705.1_ASM436770v1	EX14915	0.00461224	0	165128/198716
GCA_004367725.1_ASM436772v1	EX14915	0.00472046	0	164443/198716
GCA_004526325.1_ASM452632v1	EX14915	0.00463415	0	164989/198716
GCA_004842085.1_ASM484208v1	EX14915	0.00547785	0	159762/198716
GCA_005853645.1_ASM585364v1	EX14915	0.00452113	0	165708/198716
GCA_005862325.1_ASM586232v1	EX14915	0.00305302	0	175478/198716
GCA_008728255.1_ASM872825v1	EX14915	0.00524277	0	161194/198716
GCA_008728275.1_ASM872827v1	EX14915	0.00531026	0	160781/198716
GCA_008728295.1_ASM872829v1	EX14915	0.0052413	0	161203/198716
GCA_008728315.1_ASM872831v1	EX14915	0.00525436	0	161123/198716
GCA_008728335.1_ASM872833v1	EX14915	0.00524098	0	161205/198716
GCA_008728355.1_ASM872835v1	EX14915	0.00524081	0	161206/198716
GCA_008728375.1_ASM872837v1	EX14915	0.00536157	0	160468/198716
GCA_009749345.1_ASM974934v1	EX14915	0.0060249	0	156500/198716
GCA_016864355.1_ASM1686435v1	EX14915	0.00501521	0	162598/198716
GCA_017356705.2_ASM1735670v2	EX14915	0.00474123	0	164312/198716
GCA_017356725.2_ASM1735672v2	EX14915	0.00474249	0	164304/198716
GCA_017378155.1_ASM1737815v1	EX14915	0.00445668	0	166120/198716
GCA_017378195.1_ASM1737819v1	EX14915	0.000880728	0	191564/198716
GCA_017378235.1_ASM1737823v1	EX14915	0.00616329	0	155690/198716
GCA_017378275.1_ASM1737827v1	EX14915	0.00500232	0	162678/198716
GCA_017378315.3_ASM1737831v3	EX14915	0.00516903	0	161647/198716
GCA_017378355.1_ASM1737835v1	EX14915	0.00122842	0	188846/198716
GCA_017378435.1_ASM1737843v1	EX14915	0.00447793	0	165984/198716
GCA_018228345.1_ASM1822834v1	EX14915	0.00539822	0	160245/198716
GCA_018228385.1_ASM1822838v1	EX14915	0.00557958	0	159148/198716
GCA_018228525.1_ASM1822852v1	EX14915	0.00554688	0	159345/198716
GCA_018228545.1_ASM1822854v1	EX14915	0.00567954	0	158548/198716
GCA_018228565.1_ASM1822856v1	EX14915	0.00539427	0	160269/198716
GCA_018228585.1_ASM1822858v1	EX14915	0.00567053	0	158602/198716
GCA_018228605.1_ASM1822860v1	EX14915	0.00567336	0	158585/198716
GCA_018771365.1_ASM1877136v1	EX14915	0.00445871	0	166107/198716
GCA_026315005.1_ASM2631500v1	EX14915	0.00675038	0	152320/198716
GCA_026315025.1_ASM2631502v1	EX14915	0.00662603	0	153025/198716
GCA_026315045.1_ASM2631504v1	EX14915	0.00659862	0	153181/198716
GCA_028201395.1_ASM2820139v1	EX14915	0.00563316	0	158826/198716
GCA_030297195.1_ASM3029719v1	EX14915	0.00552815	0	159458/198716
GCA_030297215.1_ASM3029721v1	EX14915	0.00559537	0	159053/198716
GCA_030297235.1_ASM3029723v1	EX14915	0.00577015	0	158007/198716
GCA_030297255.1_ASM3029725v1	EX14915	0.00532746	0	160676/198716
GCA_030297275.1_ASM3029727v1	EX14915	0.00544418	0	159966/198716
GCA_030297295.1_ASM3029729v1	EX14915	0.00566952	0	158608/198716
GCA_030297315.1_ASM3029731v1	EX14915	0.00537685	0	160375/198716
GCA_030297335.1_ASM3029733v1	EX14915	0.00562766	0	158859/198716
GCA_030297355.1_ASM3029735v1	EX14915	0.00553064	0	159443/198716
GCA_038983115.1_ASM3898311v1	EX14915	0.00568238	0	158531/198716
GCA_038983225.1_ASM3898322v1	EX14915	0.00568289	0	158528/198716
GCA_902141795.1_UKMD286	EX14915	0.00546266	0	159854/198716
GCA_902141815.1_UKMR15	EX14915	0.00561151	0	158956/198716
GCA_902141835.1_UKMPMC2000	EX14915	0.00572722	0	158263/198716
GCF_000011545.1_ASM1154v1	EX14915	0.00559953	0	159028/198716
GCF_000012785.1_ASM1278v1	EX14915	0.00591543	0	157145/198716
GCF_000015905.1_ASM1590v1	EX14915	0.00782907	0	146395/198716
GCF_000015925.1_ASM1592v1	EX14915	0.00538096	0	160350/198716
GCF_000260515.1_ASM26051v1	EX14915	0.00524114	0	161204/198716
GCF_000294635.1_ASM29463v1	EX14915	0.00566101	0	158659/198716
GCF_000439695.1_ASM43969v1	EX14915	0.00652084	0	153625/198716
GCF_000494855.1_ASM49485v1	EX14915	0.00647632	0	153880/198716
GCF_000511895.1_ASM51189v1	EX14915	0.0063633	0	154530/198716
GCF_000511915.1_ASM51191v1	EX14915	0.00602218	0	156516/198716
GCF_000520895.1_ASM52089v1	EX14915	0.00602881	0	156477/198716
GCF_000521645.1_ASM52164v1	EX14915	0.00602286	0	156512/198716
GCF_000583835.1_ASM58383v1	EX14915	0.00652994	0	153573/198716
GCF_000755765.1_ASM75576v1	EX14915	0.00652347	0	153610/198716
GCF_000755825.1_ASM75582v1	EX14915	0.00604397	0	156388/198716
GCF_000755905.1_ASM75590v1	EX14915	0.0054881	0	159700/198716
GCF_000755925.1_ASM75592v1	EX14915	0.00552533	0	159475/198716
GCF_000755945.1_ASM75594v1	EX14915	0.00515799	0	161715/198716
GCF_000755965.1_ASM75596v1	EX14915	0.00625131	0	155178/198716
GCF_000756065.1_ASM75606v1	EX14915	0.00625785	0	155140/198716
GCF_000756085.1_ASM75608v1	EX14915	0.00524391	0	161187/198716
GCF_000756125.1_ASM75612v1	EX14915	0.00537734	0	160372/198716
GCF_000756145.1_ASM75614v1	EX14915	0.0053803	0	160354/198716
GCF_000756165.1_ASM75616v1	EX14915	0.00659915	0	153178/198716
GCF_000756185.1_ASM75618v1	EX14915	0.00491786	0	163204/198716
GCF_000757015.2_ASM75701v2	EX14915	0.00556381	0	159243/198716
GCF_000757035.2_ASM75703v2	EX14915	0.00583186	0	157640/198716
GCF_000764575.1_ASM76457v1	EX14915	0.00613091	0	155879/198716
GCF_000770395.1_ASM77039v1	EX14915	0.00613074	0	155880/198716
GCF_000770455.1_ASM77045v1	EX14915	0.00596253	0	156867/198716
GCF_000770495.1_ASM77049v1	EX14915	0.00581317	0	157751/198716
GCF_000770515.1_ASM77051v1	EX14915	0.00626147	0	155119/198716
GCF_000770535.1_ASM77053v1	EX14915	0.00596389	0	156859/198716
GCF_000770565.1_ASM77056v1	EX14915	0.00730676	0	149222/198716
GCF_000953095.1_BP_3921g	EX14915	0.00531746	0	160737/198716
GCF_000954175.1_ASM95417v1	EX14915	0.00546183	0	159859/198716
GCF_000959125.1_ASM95912v1	EX14915	0.00524554	0	161177/198716
GCF_000959145.1_ASM95914v1	EX14915	0.00603665	0	156431/198716
GCF_000959185.1_ASM95918v1	EX14915	0.00670443	0	152580/198716
GCF_000959205.1_ASM95920v1	EX14915	0.00596983	0	156824/198716
GCF_000959225.1_ASM95922v1	EX14915	0.00613382	0	155862/198716
GCF_000959265.1_ASM95926v1	EX14915	0.00570646	0	158387/198716
GCF_000959285.1_ASM95928v1	EX14915	0.00559621	0	159048/198716
GCF_000959305.1_ASM95930v1	EX14915	0.00782851	0	146398/198716
GCF_000959345.1_ASM95934v1	EX14915	0.00526366	0	161066/198716
GCF_001277875.1_ASM127787v1	EX14915	0.00511988	0	161950/198716
GCF_001277895.1_ASM127789v1	EX14915	0.00512766	0	161902/198716
GCF_001277975.1_ASM127797v1	EX14915	0.00546101	0	159864/198716
GCF_001318245.1_ASM131824v1	EX14915	0.00634285	0	154648/198716
GCF_001695715.1_ASM169571v1	EX14915	0.00550563	0	159594/198716
GCF_001695735.1_ASM169573v1	EX14915	0.00572538	0	158274/198716
GCF_001885195.1_ASM188519v1	EX14915	0.00586491	0	157444/198716
GCF_001887555.1_ASM188755v1	EX14915	0.00625665	0	155147/198716
GCF_001887575.1_ASM188757v1	EX14915	0.00625475	0	155158/198716
GCF_001975065.1_ASM197506v1	EX14915	0.00600703	0	156605/198716
GCF_001975085.1_ASM197508v1	EX14915	0.00623408	0	155278/198716
GCF_001975105.1_ASM197510v1	EX14915	0.00624373	0	155222/198716
GCF_001975125.1_ASM197512v1	EX14915	0.0065184	0	153639/198716
GCF_001975145.1_ASM197514v1	EX14915	0.0065184	0	153639/198716
GCF_001980585.2_ASM198058v2	EX14915	0.00563433	0	158819/198716
GCF_002110945.1_ASM211094v1	EX14915	0.00676242	0	152252/198716
GCF_002110965.1_ASM211096v1	EX14915	0.00646376	0	153952/198716
GCF_002111005.1_ASM211100v1	EX14915	0.00596525	0	156851/198716
GCF_002111025.1_ASM211102v1	EX14915	0.00599479	0	156677/198716
GCF_002111045.1_ASM211104v1	EX14915	0.00611841	0	155952/198716
GCF_002111085.1_ASM211108v1	EX14915	0.00570713	0	158383/198716
GCF_002111105.1_ASM211110v1	EX14915	0.00627303	0	155052/198716
GCF_002111125.1_ASM211112v1	EX14915	0.00679024	0	152095/198716
GCF_002111145.1_ASM211114v1	EX14915	0.00566769	0	158619/198716
GCF_002111165.1_ASM211116v1	EX14915	0.00597645	0	156785/198716
GCF_002111205.1_ASM211120v1	EX14915	0.00646725	0	153932/198716
GCF_002111225.1_ASM211122v1	EX14915	0.00552103	0	159501/198716
GCF_002111245.1_ASM211124v1	EX14915	0.00597781	0	156777/198716
GCF_002111265.1_ASM211126v1	EX14915	0.00599717	0	156663/198716
GCF_002111285.1_ASM211128v1	EX14915	0.00656057	0	153398/198716
GCF_002111305.1_ASM211130v1	EX14915	0.00620828	0	155428/198716
GCF_002111325.1_ASM211132v1	EX14915	0.0061191	0	155948/198716
GCF_002111345.1_ASM211134v1	EX14915	0.00575571	0	158093/198716
GCF_002111365.1_ASM211136v1	EX14915	0.00550332	0	159608/198716
GCF_002111385.1_ASM211138v1	EX14915	0.00654306	0	153498/198716
GCF_002843645.1_ASM284364v1	EX14915	0.00574247	0	158172/198716
GCF_002860065.1_ASM286006v1	EX14915	0.00570914	0	158371/198716
GCF_003445415.1_ASM344541v1	EX14915	0.00544764	0	159945/198716
GCF_003547015.1_ASM354701v1	EX14915	0.00561151	0	158956/198716
GCF_003547035.1_ASM354703v1	EX14915	0.00546266	0	159854/198716
GCF_003547055.1_ASM354705v1	EX14915	0.00572722	0	158263/198716
GCF_003606245.1_ASM360624v1	EX14915	0.00491754	0	163206/198716
GCF_003798245.1_ASM379824v1	EX14915	0.00555767	0	159280/198716
GCF_003798265.1_ASM379826v1	EX14915	0.00543874	0	159999/198716
GCF_003798365.1_ASM379836v1	EX14915	0.00552252	0	159492/198716
GCF_004323015.1_ASM432301v1	EX14915	0.00461224	0	165128/198716
GCF_004323035.1_ASM432303v1	EX14915	0.00461476	0	165112/198716
GCF_004348055.1_ASM434805v1	EX14915	0.00457338	0	165375/198716
GCF_004348075.1_ASM434807v1	EX14915	0.00459068	0	165265/198716
GCF_004367665.1_ASM436766v1	EX14915	0.00472363	0	164423/198716
GCF_004367685.1_ASM436768v1	EX14915	0.00444903	0	166169/198716
GCF_004367705.1_ASM436770v1	EX14915	0.00461224	0	165128/198716
GCF_004367725.1_ASM436772v1	EX14915	0.00472046	0	164443/198716
GCF_004526325.1_ASM452632v1	EX14915	0.00463415	0	164989/198716
GCF_004842085.1_ASM484208v1	EX14915	0.00547785	0	159762/198716
GCF_005853645.1_ASM585364v1	EX14915	0.00452113	0	165708/198716
GCF_005862325.1_ASM586232v1	EX14915	0.00305302	0	175478/198716
GCF_008728255.1_ASM872825v1	EX14915	0.00524277	0	161194/198716
GCF_008728275.1_ASM872827v1	EX14915	0.00531026	0	160781/198716
GCF_008728295.1_ASM872829v1	EX14915	0.0052413	0	161203/198716
GCF_008728315.1_ASM872831v1	EX14915	0.00525436	0	161123/198716
GCF_008728335.1_ASM872833v1	EX14915	0.00524098	0	161205/198716
GCF_008728355.1_ASM872835v1	EX14915	0.00524081	0	161206/198716
GCF_008728375.1_ASM872837v1	EX14915	0.00536157	0	160468/198716
GCF_009749345.1_ASM974934v1	EX14915	0.0060249	0	156500/198716
GCF_016864355.1_ASM1686435v1	EX14915	0.00501521	0	162598/198716
GCF_017378155.1_ASM1737815v1	EX14915	0.00445668	0	166120/198716
GCF_017378195.1_ASM1737819v1	EX14915	0.000880728	0	191564/198716
GCF_017378235.1_ASM1737823v1	EX14915	0.00616329	0	155690/198716
GCF_017378275.1_ASM1737827v1	EX14915	0.00500232	0	162678/198716
GCF_017378315.2_ASM1737831v3	EX14915	0.00516903	0	161647/198716
GCF_017378355.1_ASM1737835v1	EX14915	0.00122842	0	188846/198716
GCF_017378435.1_ASM1737843v1	EX14915	0.00447793	0	165984/198716
GCF_018228345.1_ASM1822834v1	EX14915	0.00539822	0	160245/198716
GCF_018228385.1_ASM1822838v1	EX14915	0.00557958	0	159148/198716
GCF_018228525.1_ASM1822852v1	EX14915	0.00554688	0	159345/198716
GCF_018228545.1_ASM1822854v1	EX14915	0.00567954	0	158548/198716
GCF_018228565.1_ASM1822856v1	EX14915	0.00539427	0	160269/198716
GCF_018228585.1_ASM1822858v1	EX14915	0.00567053	0	158602/198716
GCF_018228605.1_ASM1822860v1	EX14915	0.00567336	0	158585/198716
GCF_018771365.1_ASM1877136v1	EX14915	0.00445871	0	166107/198716
GCF_026315005.1_ASM2631500v1	EX14915	0.00675038	0	152320/198716
GCF_026315025.1_ASM2631502v1	EX14915	0.00662603	0	153025/198716
GCF_026315045.1_ASM2631504v1	EX14915	0.00659862	0	153181/198716
GCF_028201395.1_ASM2820139v1	EX14915	0.00563316	0	158826/198716
GCF_030297195.1_ASM3029719v1	EX14915	0.00552815	0	159458/198716
GCF_030297215.1_ASM3029721v1	EX14915	0.00559537	0	159053/198716
GCF_030297235.1_ASM3029723v1	EX14915	0.00577015	0	158007/198716
GCF_030297255.1_ASM3029725v1	EX14915	0.00532746	0	160676/198716
GCF_030297275.1_ASM3029727v1	EX14915	0.00544418	0	159966/198716
GCF_030297295.1_ASM3029729v1	EX14915	0.00566952	0	158608/198716
GCF_030297315.1_ASM3029731v1	EX14915	0.00537685	0	160375/198716
GCF_030297335.1_ASM3029733v1	EX14915	0.00562766	0	158859/198716
GCF_030297355.1_ASM3029735v1	EX14915	0.00553064	0	159443/198716
GCF_038983115.1_ASM3898311v1	EX14915	0.00568238	0	158531/198716
GCF_038983225.1_ASM3898322v1	EX14915	0.00568289	0	158528/198716
GCF_902141795.1_UKMD286	EX14915	0.00546266	0	159854/198716
GCF_902141815.1_UKMR15	EX14915	0.00561151	0	158956/198716
GCF_902141835.1_UKMPMC2000	EX14915	0.00572722	0	158263/198716
GCA_000011545.1_ASM1154v1	EX7035	0.00621877	0	155367/198716
GCA_000012785.1_ASM1278v1	EX7035	0.00655444	0	153433/198716
GCA_000015905.1_ASM1590v1	EX7035	0.00845763	0	143093/198716
GCA_000015925.1_ASM1592v1	EX7035	0.00600788	0	156600/198716
GCA_000260515.1_ASM26051v1	EX7035	0.00586373	0	157451/198716
GCA_000294635.1_ASM29463v1	EX7035	0.00629737	0	154911/198716
GCA_000439695.1_ASM43969v1	EX7035	0.00713476	0	150170/198716
GCA_000494855.1_ASM49485v1	EX7035	0.00707886	0	150480/198716
GCA_000511895.1_ASM51189v1	EX7035	0.00698007	0	151030/198716
GCA_000511915.1_ASM51191v1	EX7035	0.00663306	0	152985/198716
GCA_000520895.1_ASM52089v1	EX7035	0.00663535	0	152972/198716
GCA_000521645.1_ASM52164v1	EX7035	0.00663201	0	152991/198716
GCA_000583835.1_ASM58383v1	EX7035	0.00714018	0	150140/198716
GCA_000755765.1_ASM75576v1	EX7035	0.00713513	0	150168/198716
GCA_000755825.1_ASM75582v1	EX7035	0.00668396	0	152696/198716
GCA_000755905.1_ASM75590v1	EX7035	0.00612098	0	155937/198716
GCA_000755925.1_ASM75592v1	EX7035	0.00615403	0	155744/198716
GCA_000755945.1_ASM75594v1	EX7035	0.00578425	0	157923/198716
GCA_000755965.1_ASM75596v1	EX7035	0.00686452	0	151677/198716
GCA_000756065.1_ASM75606v1	EX7035	0.00687218	0	151634/198716
GCA_000756085.1_ASM75608v1	EX7035	0.00586592	0	157438/198716
GCA_000756125.1_ASM75612v1	EX7035	0.00600431	0	156621/198716
GCA_000756145.1_ASM75614v1	EX7035	0.00600397	0	156623/198716
GCA_000756165.1_ASM75616v1	EX7035	0.00715663	0	150049/198716
GCA_000756185.1_ASM75618v1	EX7035	0.00553826	0	159397/198716
GCA_000757015.2_ASM75701v2	EX7035	0.00619127	0	155527/198716
GCA_000757035.2_ASM75703v2	EX7035	0.00646969	0	153918/198716
GCA_000764575.1_ASM76457v1	EX7035	0.00672898	0	152441/198716
GCA_000770395.1_ASM77039v1	EX7035	0.00675729	0	152281/198716
GCA_000770455.1_ASM77045v1	EX7035	0.00655847	0	153410/198716
GCA_000770495.1_ASM77049v1	EX7035	0.00639765	0	154332/198716
GCA_000770515.1_ASM77051v1	EX7035	0.00686577	0	151670/198716
GCA_000770535.1_ASM77053v1	EX7035	0.00655952	0	153404/198716
GCA_000770565.1_ASM77056v1	EX7035	0.00792671	0	145875/198716
GCA_000953095.1_BP_3921g	EX7035	0.00593744	0	157015/198716
GCA_000954175.1_ASM95417v1	EX7035	0.00608406	0	156153/198716
GCA_000959125.1_ASM95912v1	EX7035	0.00586761	0	157428/198716
GCA_000959145.1_ASM95914v1	EX7035	0.00667638	0	152739/198716
GCA_000959185.1_ASM95918v1	EX7035	0.0073177	0	149162/198716
GCA_000959205.1_ASM95920v1	EX7035	0.00657073	0	153340/198716
GCA_000959225.1_ASM95922v1	EX7035	0.00674189	0	152368/198716
GCA_000959265.1_ASM95926v1	EX7035	0.00632607	0	154745/198716
GCA_000959285.1_ASM95928v1	EX7035	0.00621739	0	155375/198716
GCA_000959305.1_ASM95930v1	EX7035	0.00845434	0	143110/198716
GCA_000959345.1_ASM95934v1	EX7035	0.00588078	0	157350/198716
GCA_001277875.1_ASM127787v1	EX7035	0.0057376	0	158201/198716
GCA_001277895.1_ASM127789v1	EX7035	0.00574431	0	158161/198716
GCA_001277975.1_ASM127797v1	EX7035	0.00610832	0	156011/198716
GCA_001318245.1_ASM131824v1	EX7035	0.00696163	0	151133/198716
GCA_001695715.1_ASM169571v1	EX7035	0.00613553	0	155852/198716
GCA_001695735.1_ASM169573v1	EX7035	0.0061554	0	155736/198716
GCA_001885195.1_ASM188519v1	EX7035	0.00659353	0	153210/198716
GCA_001887555.1_ASM188755v1	EX7035	0.00686951	0	151649/198716
GCA_001887575.1_ASM188757v1	EX7035	0.00686808	0	151657/198716
GCA_001975065.1_ASM197506v1	EX7035	0.00662093	0	153054/198716
GCA_001975085.1_ASM197508v1	EX7035	0.00685277	0	151743/198716
GCA_001975105.1_ASM197510v1	EX7035	0.00686327	0	151684/198716
GCA_001975125.1_ASM197512v1	EX7035	0.00713079	0	150192/198716
GCA_001975145.1_ASM197514v1	EX7035	0.00713079	0	150192/198716
GCA_001980585.2_ASM198058v2	EX7035	0.00626044	0	155125/198716
GCA_002110945.1_ASM211094v1	EX7035	0.00739811	0	148722/198716
GCA_002110965.1_ASM211096v1	EX7035	0.00709651	0	150382/198716
GCA_002111005.1_ASM211100v1	EX7035	0.00658336	0	153268/198716
GCA_002111025.1_ASM211102v1	EX7035	0.0066132	0	153098/198716
GCA_002111045.1_ASM211104v1	EX7035	0.00674985	0	152323/198716
GCA_002111085.1_ASM211108v1	EX7035	0.0063271	0	154739/198716
GCA_002111105.1_ASM211110v1	EX7035	0.00691533	0	151392/198716
GCA_002111125.1_ASM211112v1	EX7035	0.00742871	0	148555/198716
GCA_002111145.1_ASM211114v1	EX7035	0.00629841	0	154905/198716
GCA_002111165.1_ASM211116v1	EX7035	0.0066002	0	153172/198716
GCA_002111205.1_ASM211120v1	EX7035	0.00704521	0	150667/198716
GCA_002111225.1_ASM211122v1	EX7035	0.00615386	0	155745/198716
GCA_002111245.1_ASM211124v1	EX7035	0.00659476	0	153203/198716
GCA_002111265.1_ASM211126v1	EX7035	0.00661478	0	153089/198716
GCA_002111285.1_ASM211128v1	EX7035	0.00719573	0	149833/198716
GCA_002111305.1_ASM211130v1	EX7035	0.00683179	0	151861/198716
GCA_002111325.1_ASM211132v1	EX7035	0.00674207	0	152367/198716
GCA_002111345.1_ASM211134v1	EX7035	0.00638637	0	154397/198716
GCA_002111365.1_ASM211136v1	EX7035	0.00613108	0	155878/198716
GCA_002111385.1_ASM211138v1	EX7035	0.00717508	0	149947/198716
GCA_002843645.1_ASM284364v1	EX7035	0.0063484	0	154616/198716
GCA_002860065.1_ASM286006v1	EX7035	0.00633956	0	154667/198716
GCA_003445415.1_ASM344541v1	EX7035	0.00601503	0	156558/198716
GCA_003547015.1_ASM354701v1	EX7035	0.006242	0	155232/198716
GCA_003547035.1_ASM354703v1	EX7035	0.00608628	0	156140/198716
GCA_003547055.1_ASM354705v1	EX7035	0.0063607	0	154545/198716
GCA_003606245.1_ASM360624v1	EX7035	0.00554257	0	159371/198716
GCA_003798245.1_ASM379824v1	EX7035	0.00619281	0	155518/198716
GCA_003798265.1_ASM379826v1	EX7035	0.00607877	0	156184/198716
GCA_003798365.1_ASM379836v1	EX7035	0.00615026	0	155766/198716
GCA_004323015.1_ASM432301v1	EX7035	0.00524571	0	161176/198716
GCA_004323035.1_ASM432303v1	EX7035	0.00523527	0	161240/198716
GCA_004348055.1_ASM434805v1	EX7035	0.00519195	0	161506/198716
GCA_004348075.1_ASM434807v1	EX7035	0.00521344	0	161374/198716
GCA_004367665.1_ASM436766v1	EX7035	0.00535337	0	160518/198716
GCA_004367685.1_ASM436768v1	EX7035	0.0050728	0	162241/198716
GCA_004367705.1_ASM436770v1	EX7035	0.00522402	0	161309/198716
GCA_004367725.1_ASM436772v1	EX7035	0.00535041	0	160536/198716
GCA_004526325.1_ASM452632v1	EX7035	0.00526252	0	161073/198716
GCA_004842085.1_ASM484208v1	EX7035	0.00611893	0	155949/198716
GCA_005853645.1_ASM585364v1	EX7035	0.00503309	0	162487/198716
GCA_005862325.1_ASM586232v1	EX7035	0.00350283	0	172397/198716
GCA_008728255.1_ASM872825v1	EX7035	0.00587537	0	157382/198716
GCA_008728275.1_ASM872827v1	EX7035	0.00594202	0	156988/198716
GCA_008728295.1_ASM872829v1	EX7035	0.00587402	0	157390/198716
GCA_008728315.1_ASM872831v1	EX7035	0.00588821	0	157306/198716
GCA_008728335.1_ASM872833v1	EX7035	0.00587284	0	157397/198716
GCA_008728355.1_ASM872835v1	EX7035	0.00587267	0	157398/198716
GCA_008728375.1_ASM872837v1	EX7035	0.00599598	0	156670/198716
GCA_009749345.1_ASM974934v1	EX7035	0.00661865	0	153067/198716
GCA_016864355.1_ASM1686435v1	EX7035	0.005623	0	158887/198716
GCA_017356705.2_ASM1735670v2	EX7035	0.00534845	0	160548/198716
GCA_017356725.2_ASM1735672v2	EX7035	0.00534927	0	160543/198716
GCA_017378155.1_ASM1737815v1	EX7035	0.00506521	0	162288/198716
GCA_017378195.1_ASM1737819v1	EX7035	0.0015164	0	186638/198716
GCA_017378235.1_ASM1737823v1	EX7035	0.00678049	0	152150/198716
GCA_017378275.1_ASM1737827v1	EX7035	0.00561967	0	158907/198716
GCA_017378315.3_ASM1737831v3	EX7035	0.00577972	0	157950/198716
GCA_017378355.1_ASM1737835v1	EX7035	0.00184621	0	184156/198716
GCA_017378435.1_ASM1737843v1	EX7035	0.00510903	0	162017/198716
GCA_018228345.1_ASM1822834v1	EX7035	0.00601384	0	156565/198716
GCA_018228385.1_ASM1822838v1	EX7035	0.00620157	0	155467/198716
GCA_018228525.1_ASM1822852v1	EX7035	0.00616741	0	155666/198716
GCA_018228545.1_ASM1822854v1	EX7035	0.00628994	0	154954/198716
GCA_018228565.1_ASM1822856v1	EX7035	0.00601265	0	156572/198716
GCA_018228585.1_ASM1822858v1	EX7035	0.00629288	0	154937/198716
GCA_018228605.1_ASM1822860v1	EX7035	0.00629357	0	154933/198716
GCA_018771365.1_ASM1877136v1	EX7035	0.00506747	0	162274/198716
GCA_026315005.1_ASM2631500v1	EX7035	0.00729692	0	149276/198716
GCA_026315025.1_ASM2631502v1	EX7035	0.00718142	0	149912/198716
GCA_026315045.1_ASM2631504v1	EX7035	0.00715627	0	150051/198716
GCA_028201395.1_ASM2820139v1	EX7035	0.00625803	0	155139/198716
GCA_030297195.1_ASM3029719v1	EX7035	0.00615215	0	155755/198716
GCA_030297215.1_ASM3029721v1	EX7035	0.00622651	0	155322/198716
GCA_030297235.1_ASM3029723v1	EX7035	0.00639505	0	154347/198716
GCA_030297255.1_ASM3029725v1	EX7035	0.00594388	0	156977/198716
GCA_030297275.1_ASM3029727v1	EX7035	0.0060733	0	156216/198716
GCA_030297295.1_ASM3029729v1	EX7035	0.00629927	0	154900/198716
GCA_030297315.1_ASM3029731v1	EX7035	0.00599394	0	156682/198716
GCA_030297335.1_ASM3029733v1	EX7035	0.00626389	0	155105/198716
GCA_030297355.1_ASM3029735v1	EX7035	0.0061554	0	155736/198716
GCA_038983115.1_ASM3898311v1	EX7035	0.00632261	0	154765/198716
GCA_038983225.1_ASM3898322v1	EX7035	0.00632399	0	154757/198716
GCA_902141795.1_UKMD286	EX7035	0.00608628	0	156140/198716
GCA_902141815.1_UKMR15	EX7035	0.006242	0	155232/198716
GCA_902141835.1_UKMPMC2000	EX7035	0.0063607	0	154545/198716
GCF_000011545.1_ASM1154v1	EX7035	0.00621877	0	155367/198716
GCF_000012785.1_ASM1278v1	EX7035	0.00655444	0	153433/198716
GCF_000015905.1_ASM1590v1	EX7035	0.00845763	0	143093/198716
GCF_000015925.1_ASM1592v1	EX7035	0.00600788	0	156600/198716
GCF_000260515.1_ASM26051v1	EX7035	0.00586373	0	157451/198716
GCF_000294635.1_ASM29463v1	EX7035	0.00629737	0	154911/198716
GCF_000439695.1_ASM43969v1	EX7035	0.00713476	0	150170/198716
GCF_000494855.1_ASM49485v1	EX7035	0.00707886	0	150480/198716
GCF_000511895.1_ASM51189v1	EX7035	0.00698007	0	151030/198716
GCF_000511915.1_ASM51191v1	EX7035	0.00663306	0	152985/198716
GCF_000520895.1_ASM52089v1	EX7035	0.00663535	0	152972/198716
GCF_000521645.1_ASM52164v1	EX7035	0.00663201	0	152991/198716
GCF_000583835.1_ASM58383v1	EX7035	0.00714018	0	150140/198716
GCF_000755765.1_ASM75576v1	EX7035	0.00713513	0	150168/198716
GCF_000755825.1_ASM75582v1	EX7035	0.00668396	0	152696/198716
GCF_000755905.1_ASM75590v1	EX7035	0.00612098	0	155937/198716
GCF_000755925.1_ASM75592v1	EX7035	0.00615403	0	155744/198716
GCF_000755945.1_ASM75594v1	EX7035	0.00578425	0	157923/198716
GCF_000755965.1_ASM75596v1	EX7035	0.00686452	0	151677/198716
GCF_000756065.1_ASM75606v1	EX7035	0.00687218	0	151634/198716
GCF_000756085.1_ASM75608v1	EX7035	0.00586592	0	157438/198716
GCF_000756125.1_ASM75612v1	EX7035	0.00600431	0	156621/198716
GCF_000756145.1_ASM75614v1	EX7035	0.00600397	0	156623/198716
GCF_000756165.1_ASM75616v1	EX7035	0.00715663	0	150049/198716
GCF_000756185.1_ASM75618v1	EX7035	0.00553826	0	159397/198716
GCF_000757015.2_ASM75701v2	EX7035	0.00619127	0	155527/198716
GCF_000757035.2_ASM75703v2	EX7035	0.00646969	0	153918/198716
GCF_000764575.1_ASM76457v1	EX7035	0.00672898	0	152441/198716
GCF_000770395.1_ASM77039v1	EX7035	0.00675729	0	152281/198716
GCF_000770455.1_ASM77045v1	EX7035	0.00655847	0	153410/198716
GCF_000770495.1_ASM77049v1	EX7035	0.00639765	0	154332/198716
GCF_000770515.1_ASM77051v1	EX7035	0.00686577	0	151670/198716
GCF_000770535.1_ASM77053v1	EX7035	0.00655952	0	153404/198716
GCF_000770565.1_ASM77056v1	EX7035	0.00792671	0	145875/198716
GCF_000953095.1_BP_3921g	EX7035	0.00593744	0	157015/198716
GCF_000954175.1_ASM95417v1	EX7035	0.00608406	0	156153/198716
GCF_000959125.1_ASM95912v1	EX7035	0.00586761	0	157428/198716
GCF_000959145.1_ASM95914v1	EX7035	0.00667638	0	152739/198716
GCF_000959185.1_ASM95918v1	EX7035	0.0073177	0	149162/198716
GCF_000959205.1_ASM95920v1	EX7035	0.00657073	0	153340/198716
GCF_000959225.1_ASM95922v1	EX7035	0.00674189	0	152368/198716
GCF_000959265.1_ASM95926v1	EX7035	0.00632607	0	154745/198716
GCF_000959285.1_ASM95928v1	EX7035	0.00621739	0	155375/198716
GCF_000959305.1_ASM95930v1	EX7035	0.00845434	0	143110/198716
GCF_000959345.1_ASM95934v1	EX7035	0.00588078	0	157350/198716
GCF_001277875.1_ASM127787v1	EX7035	0.0057376	0	158201/198716
GCF_001277895.1_ASM127789v1	EX7035	0.00574431	0	158161/198716
GCF_001277975.1_ASM127797v1	EX7035	0.00610832	0	156011/198716
GCF_001318245.1_ASM131824v1	EX7035	0.00696163	0	151133/198716
GCF_001695715.1_ASM169571v1	EX7035	0.00613553	0	155852/198716
GCF_001695735.1_ASM169573v1	EX7035	0.00634996	0	154607/198716
GCF_001885195.1_ASM188519v1	EX7035	0.00648225	0	153846/198716
GCF_001887555.1_ASM188755v1	EX7035	0.00686951	0	151649/198716
GCF_001887575.1_ASM188757v1	EX7035	0.00686808	0	151657/198716
GCF_001975065.1_ASM197506v1	EX7035	0.00662093	0	153054/198716
GCF_001975085.1_ASM197508v1	EX7035	0.00685277	0	151743/198716
GCF_001975105.1_ASM197510v1	EX7035	0.00686327	0	151684/198716
GCF_001975125.1_ASM197512v1	EX7035	0.00713079	0	150192/198716
GCF_001975145.1_ASM197514v1	EX7035	0.00713079	0	150192/198716
GCF_001980585.2_ASM198058v2	EX7035	0.00626044	0	155125/198716
GCF_002110945.1_ASM211094v1	EX7035	0.00739811	0	148722/198716
GCF_002110965.1_ASM211096v1	EX7035	0.00709651	0	150382/198716
GCF_002111005.1_ASM211100v1	EX7035	0.00658336	0	153268/198716
GCF_002111025.1_ASM211102v1	EX7035	0.0066132	0	153098/198716
GCF_002111045.1_ASM211104v1	EX7035	0.00674985	0	152323/198716
GCF_002111085.1_ASM211108v1	EX7035	0.0063271	0	154739/198716
GCF_002111105.1_ASM211110v1	EX7035	0.00691533	0	151392/198716
GCF_002111125.1_ASM211112v1	EX7035	0.00742871	0	148555/198716
GCF_002111145.1_ASM211114v1	EX7035	0.00629841	0	154905/198716
GCF_002111165.1_ASM211116v1	EX7035	0.0066002	0	153172/198716
GCF_002111205.1_ASM211120v1	EX7035	0.00711004	0	150307/198716
GCF_002111225.1_ASM211122v1	EX7035	0.00615386	0	155745/198716
GCF_002111245.1_ASM211124v1	EX7035	0.00659476	0	153203/198716
GCF_002111265.1_ASM211126v1	EX7035	0.00661478	0	153089/198716
GCF_002111285.1_ASM211128v1	EX7035	0.00719573	0	149833/198716
GCF_002111305.1_ASM211130v1	EX7035	0.00683179	0	151861/198716
GCF_002111325.1_ASM211132v1	EX7035	0.00674207	0	152367/198716
GCF_002111345.1_ASM211134v1	EX7035	0.00638637	0	154397/198716
GCF_002111365.1_ASM211136v1	EX7035	0.00613108	0	155878/198716
GCF_002111385.1_ASM211138v1	EX7035	0.00717508	0	149947/198716
GCF_002843645.1_ASM284364v1	EX7035	0.0063484	0	154616/198716
GCF_002860065.1_ASM286006v1	EX7035	0.00633956	0	154667/198716
GCF_003445415.1_ASM344541v1	EX7035	0.00608235	0	156163/198716
GCF_003547015.1_ASM354701v1	EX7035	0.006242	0	155232/198716
GCF_003547035.1_ASM354703v1	EX7035	0.00608628	0	156140/198716
GCF_003547055.1_ASM354705v1	EX7035	0.0063607	0	154545/198716
GCF_003606245.1_ASM360624v1	EX7035	0.00554257	0	159371/198716
GCF_003798245.1_ASM379824v1	EX7035	0.00619281	0	155518/198716
GCF_003798265.1_ASM379826v1	EX7035	0.00607877	0	156184/198716
GCF_003798365.1_ASM379836v1	EX7035	0.00615026	0	155766/198716
GCF_004323015.1_ASM432301v1	EX7035	0.00524571	0	161176/198716
GCF_004323035.1_ASM432303v1	EX7035	0.00523527	0	161240/198716
GCF_004348055.1_ASM434805v1	EX7035	0.00519195	0	161506/198716
GCF_004348075.1_ASM434807v1	EX7035	0.00521344	0	161374/198716
GCF_004367665.1_ASM436766v1	EX7035	0.00535337	0	160518/198716
GCF_004367685.1_ASM436768v1	EX7035	0.0050728	0	162241/198716
GCF_004367705.1_ASM436770v1	EX7035	0.00522402	0	161309/198716
GCF_004367725.1_ASM436772v1	EX7035	0.00535041	0	160536/198716
GCF_004526325.1_ASM452632v1	EX7035	0.00526252	0	161073/198716
GCF_004842085.1_ASM484208v1	EX7035	0.00611893	0	155949/198716
GCF_005853645.1_ASM585364v1	EX7035	0.00503309	0	162487/198716
GCF_005862325.1_ASM586232v1	EX7035	0.00350283	0	172397/198716
GCF_008728255.1_ASM872825v1	EX7035	0.00587537	0	157382/198716
GCF_008728275.1_ASM872827v1	EX7035	0.00594202	0	156988/198716
GCF_008728295.1_ASM872829v1	EX7035	0.00587402	0	157390/198716
GCF_008728315.1_ASM872831v1	EX7035	0.00588821	0	157306/198716
GCF_008728335.1_ASM872833v1	EX7035	0.00587284	0	157397/198716
GCF_008728355.1_ASM872835v1	EX7035	0.00587267	0	157398/198716
GCF_008728375.1_ASM872837v1	EX7035	0.00599598	0	156670/198716
GCF_009749345.1_ASM974934v1	EX7035	0.00661865	0	153067/198716
GCF_016864355.1_ASM1686435v1	EX7035	0.005623	0	158887/198716
GCF_017378155.1_ASM1737815v1	EX7035	0.00506521	0	162288/198716
GCF_017378195.1_ASM1737819v1	EX7035	0.0015164	0	186638/198716
GCF_017378235.1_ASM1737823v1	EX7035	0.00678049	0	152150/198716
GCF_017378275.1_ASM1737827v1	EX7035	0.00561967	0	158907/198716
GCF_017378315.2_ASM1737831v3	EX7035	0.00577972	0	157950/198716
GCF_017378355.1_ASM1737835v1	EX7035	0.00184621	0	184156/198716
GCF_017378435.1_ASM1737843v1	EX7035	0.00510903	0	162017/198716
GCF_018228345.1_ASM1822834v1	EX7035	0.00601384	0	156565/198716
GCF_018228385.1_ASM1822838v1	EX7035	0.00620157	0	155467/198716
GCF_018228525.1_ASM1822852v1	EX7035	0.00616741	0	155666/198716
GCF_018228545.1_ASM1822854v1	EX7035	0.00628994	0	154954/198716
GCF_018228565.1_ASM1822856v1	EX7035	0.00601265	0	156572/198716
GCF_018228585.1_ASM1822858v1	EX7035	0.00629288	0	154937/198716
GCF_018228605.1_ASM1822860v1	EX7035	0.00629357	0	154933/198716
GCF_018771365.1_ASM1877136v1	EX7035	0.00506747	0	162274/198716
GCF_026315005.1_ASM2631500v1	EX7035	0.00729692	0	149276/198716
GCF_026315025.1_ASM2631502v1	EX7035	0.00718142	0	149912/198716
GCF_026315045.1_ASM2631504v1	EX7035	0.00715627	0	150051/198716
GCF_028201395.1_ASM2820139v1	EX7035	0.00625803	0	155139/198716
GCF_030297195.1_ASM3029719v1	EX7035	0.00615215	0	155755/198716
GCF_030297215.1_ASM3029721v1	EX7035	0.00622651	0	155322/198716
GCF_030297235.1_ASM3029723v1	EX7035	0.00639505	0	154347/198716
GCF_030297255.1_ASM3029725v1	EX7035	0.00594388	0	156977/198716
GCF_030297275.1_ASM3029727v1	EX7035	0.0060733	0	156216/198716
GCF_030297295.1_ASM3029729v1	EX7035	0.00629927	0	154900/198716
GCF_030297315.1_ASM3029731v1	EX7035	0.00599394	0	156682/198716
GCF_030297335.1_ASM3029733v1	EX7035	0.00626389	0	155105/198716
GCF_030297355.1_ASM3029735v1	EX7035	0.0061554	0	155736/198716
GCF_038983115.1_ASM3898311v1	EX7035	0.00632261	0	154765/198716
GCF_038983225.1_ASM3898322v1	EX7035	0.00632399	0	154757/198716
GCF_902141795.1_UKMD286	EX7035	0.00608628	0	156140/198716
GCF_902141815.1_UKMR15	EX7035	0.006242	0	155232/198716
GCF_902141835.1_UKMPMC2000	EX7035	0.0063607	0	154545/198716
